# Supplementary material for: Comparison of L1 and L5 Bands GNSS Signals Acquisition
Source: Sensors (Basel). 2018 Aug 23;18(9):2779. doi: 10.3390/s18092779 (PMC6165328; doi:10.3390/s18092779)
Supplement: Supplementary file 1 [file sensors-18-02779-s001.zip]

Archive with 5 entries (5 files):
- Estimation of final complexity.xlsx
- Estimation of integration time - E1 & E5.xlsx
- Estimation of integration time - L1 CA & L5.xlsx
- Estimation of processing time & memory - E1 & E5.xlsx
- Estimation of processing time & memory - L1 CA & L5.xlsx
