# Supplementary material for: Comparison of L1 and L5 Bands GNSS Signals Acquisition
Source: Sensors (Basel). 2018 Aug 23;18(9):2779. doi: 10.3390/s18092779 (PMC6165328; doi:10.3390/s18092779)
Supplement: Supplementary file 1 [file sensors-18-02779-s001.zip › Estimation of final complexity.xlsx]

## Sheet: GPS N_FB
Average case
					-140 dBm			-145 dBm			-150 dBm			-155 dBm			-160 dBm
Context	Signal	TC		fSS	TC (ms)	δf	NFB	TC (ms)	δf	NFB	TC (ms)	δf	NFB	TC (ms)	δf	NFB	TC (ms)	δf	NFB
no assitance	L1 C/A	20 ms		10000	20	33.3333	300	20	33.3333	300	20	33.3333	300	20	33.3333	300	20	33.3333	300
	L5	20 ms		7500	20	33.3333	225	20	33.3333	225	20	33.3333	225	20	33.3333	225	20	33.3333	225
	L5	unlimited		7500	15	44.4444	168.75	47	14.1844	528.75	146	4.56621	1642.5	462	1.443	5197.5	1460	0.456621	16425
assitance	L1 C/A	20 ms		533.333	20	33.3333	16	20	33.3333	16	20	33.3333	16	20	33.3333	16	20	33.3333	16
	L5	20 ms		400	20	33.3333	12	20	33.3333	12	20	33.3333	12	20	33.3333	12	20	33.3333	12
	L5	unlimited		400	12	55.5556	7.2	38	17.5439	22.8	120	5.55556	72	377	1.76835	226.2	1191	0.559754	714.6
Worst case
					-140 dBm			-145 dBm			-150 dBm			-155 dBm			-160 dBm
Context	Signal	TC		fSS	TC (ms)	δf	NFB	TC (ms)	δf	NFB	TC (ms)	δf	NFB	TC (ms)	δf	NFB	TC (ms)	δf	NFB
no assitance	L1 C/A	20 ms		10000	20	33.3333	300	20	33.3333	300	20	33.3333	300	20	33.3333	300	20	33.3333	300
	L5	20 ms		7500	20	33.3333	225	20	33.3333	225	20	33.3333	225	20	33.3333	225	20	33.3333	225
	L5	unlimited		7500	26	25.641	292.5	82	8.13008	922.5	258	2.58398	2902.5	814	0.819001	9157.5	2573	0.259101	28946.2
assitance	L1 C/A	20 ms		533.333	20	33.3333	16	20	33.3333	16	20	33.3333	16	20	33.3333	16	20	33.3333	16
	L5	20 ms		400	20	33.3333	12	20	33.3333	12	20	33.3333	12	20	33.3333	12	20	33.3333	12
	L5	unlimited		400	21	31.746	12.6	67	9.95025	40.2	210	3.1746	126	664	1.00402	398.4	2099	0.317612	1259.4

## Sheet: GPS final complexity ratio
Table 11 - Ratio in number of frequency bins
	Parallel without assistance					Serial with assistance
Sensitivity	TC = 20 ms + NCI		CI only			TC = 20 ms + NCI		CI only
	Average case	Worst case	Average case	Worst case		Average case	Worst case	Average case	Worst case
−140 dBm	0.75	0.75	0.5625	0.975		0.75	0.75	0.45	0.7875
−145 dBm	0.75	0.75	1.7625	3.075		0.75	0.75	1.425	2.5125
−150 dBm	0.75	0.75	5.475	9.675		0.75	0.75	4.5	7.875
−155 dBm	0.75	0.75	17.325	30.525		0.75	0.75	14.1375	24.9
−160 dBm	0.75	0.75	54.75	96.4875		0.75	0.75	44.6625	78.7125
Table 10 top - Ratio of complexity without taking into account input memory											Table 12 top - Final ratio of complexity without taking into account input memory
	Parallel without assistance					Serial with assistance						Parallel without assistance					Serial with assistance
Sensitivity	TC = 20 ms + NCI		CI only			TC = 20 ms + NCI		CI only			Sensitivity	TC = 20 ms + NCI		CI only			TC = 20 ms + NCI		CI only
	Average case	Worst case	Average case	Worst case		Average case	Worst case	Average case	Worst case			Average case	Worst case	Average case	Worst case		Average case	Worst case	Average case	Worst case
−140 dBm	84.1975	109.256	40.9171	47.4019		4.20988	5.46281	1.66961	1.93621		−140 dBm	63.1481	81.9421	23.0159	46.2168		3.15741	4.09711	0.751323	1.52476
−145 dBm	97.6119	111.085	52.0658	45.6456		4.8806	6.26316	2.11833	2.11022		−145 dBm	73.209	83.3137	91.766	140.36		3.66045	4.69737	3.01862	5.30192
−150 dBm	105.419	106.797	34.6257	25.0439		6.02306	6.16098	1.56127	1.13023		−150 dBm	79.0645	80.0979	189.576	242.3		4.5173	4.62074	7.02572	8.90053
−155 dBm	102.442	101.629	15.2622	9.49689		5.91799	5.87501	0.719925	0.447996		−155 dBm	76.8318	76.2217	264.417	289.893		4.43849	4.40626	10.1779	11.1551
−160 dBm	98.8977	98.2338	5.55027	3.24873		5.71879	5.75313	0.261866	0.155231		−160 dBm	74.1733	73.6753	303.877	313.462		4.28909	4.31484	11.6956	12.2186
Table 10 bottom - Ratio of complexity taking into account input memory											Table 12 bottom - Final ratio of complexity taking into account input memory
	No assistance					Assistance						No assistance					Assistance
Sensitivity	TC = 20 ms + NCI		CI only			TC = 20 ms + NCI		CI only			Sensitivity	TC = 20 ms + NCI		CI only			TC = 20 ms + NCI		CI only
	Average case	Worst case	Average case	Worst case		Average case	Worst case	Average case	Worst case			Average case	Worst case	Average case	Worst case		Average case	Worst case	Average case	Worst case
−140 dBm	84.1975	109.256	41.033	47.3882		5.45968	8.60806	2.13657	2.8163		−140 dBm	63.1481	81.9421	23.0811	46.2035		4.09476	6.45605	0.961458	2.21784
−145 dBm	96.1973	108.317	51.6671	43.8268		8.84166	14.0498	3.71894	4.62338		−145 dBm	72.148	81.2375	91.0633	134.767		6.63125	10.5373	5.29949	11.6162
−150 dBm	97.5868	90.9445	29.8092	16.9833		22.7152	35.3743	4.35366	3.4931		−150 dBm	73.1901	68.2083	163.205	164.313		17.0364	26.5307	19.5915	27.5082
−155 dBm	78.0372	69.3658	6.57362	2.14985		49.2869	58.6561	2.00238	0.888272		−155 dBm	58.5279	52.0243	113.888	65.624		36.9651	43.9921	28.3087	22.118
−160 dBm	64.5103	62.5241	0.599971	0.171538		62.408	63.4661	0.318668	0.108875		−160 dBm	48.3827	46.8931	32.8484	16.5513		46.806	47.5996	14.2325	8.56986

## Sheet: Galileo N_FB
Average case
					-140 dBm			-145 dBm			-150 dBm			-155 dBm			-160 dBm
Context	Signal	TC		fSS	TC (ms)	δf	NFB	TC (ms)	δf	NFB	TC (ms)	δf	NFB	TC (ms)	δf	NFB	TC (ms)	δf	NFB
no assitance	E1	100 ms		8000	100	6.66667	1200	100	6.66667	1200	100	6.66667	1200	100	6.66667	1200	100	6.66667	1200
	E5	100 ms		6000	100	6.66667	900	100	6.66667	900	100	6.66667	900	100	6.66667	900	100	6.66667	900
	E1	unlimited		8000	100	6.66667	1200	100	6.66667	1200	400	1.66667	4800	1000	0.666667	12000	3100	0.215054	37200
	E5	unlimited		6000	100	6.66667	900	100	6.66667	900	300	2.22222	2700	700	0.952381	6300	2100	0.31746	18900
assitance	E1	100 ms		426.667	100	6.66667	64	100	6.66667	64	100	6.66667	64	100	6.66667	64	100	6.66667	64
	E5	100 ms		320	100	6.66667	48	100	6.66667	48	100	6.66667	48	100	6.66667	48	100	6.66667	48
	E1	unlimited		426.667	28	23.8095	17.92	80	8.33333	51.2	248	2.68817	158.72	776	0.859107	496.64	2452	0.271887	1569.28
	E5	unlimited		320	16	41.6667	7.68	49	13.6054	23.52	154	4.329	73.92	487	1.36893	233.76	1540	0.4329	739.2
Worst case
					-140 dBm			-145 dBm			-150 dBm			-155 dBm			-160 dBm
Context	Signal	TC		fSS	TC (ms)	δf	NFB	TC (ms)	δf	NFB	TC (ms)	δf	NFB	TC (ms)	δf	NFB	TC (ms)	δf	NFB
no assitance	E1	100 ms		8000	100	6.66667	1200	100	6.66667	1200	100	6.66667	1200	100	6.66667	1200	100	6.66667	1200
	E5	100 ms		6000	100	6.66667	900	100	6.66667	900	100	6.66667	900	100	6.66667	900	100	6.66667	900
	E1	unlimited		8000	100	6.66667	1200	200	3.33333	2400	600	1.11111	7200	1800	0.37037	21600	5400	0.123457	64800
	E5	unlimited		6000	100	6.66667	900	200	3.33333	1800	400	1.66667	3600	1200	0.555556	10800	3600	0.185185	32400
assitance	E1	100 ms		426.667	100	6.66667	64	100	6.66667	64	100	6.66667	64	100	6.66667	64	100	6.66667	64
	E5	100 ms		320	100	6.66667	48	100	6.66667	48	100	6.66667	48	100	6.66667	48	100	6.66667	48
	E1	unlimited		426.667	44	15.1515	28.16	140	4.7619	89.6	432	1.54321	276.48	1368	0.487329	875.52	4316	0.154464	2762.24
	E5	unlimited		320	28	23.8095	13.44	86	7.75194	41.28	272	2.45098	130.56	858	0.777001	411.84	2713	0.24573	1302.24

## Sheet: Galileo final complexity ratio
Table 21 - Ratio in number of frequency bins
	Parallel without assistance					Serial with assistance
Sensitivity	TC = 100 ms + NCI		CI only			TC = 100 ms + NCI		CI only
	Average case	Worst case	Average case	Worst case		Average case	Worst case	Average case	Worst case
−140 dBm	0.75	0.75	0.75	0.75		0.75	0.75	0.428571	0.477273
−145 dBm	0.75	0.75	0.75	0.75		0.75	0.75	0.459375	0.460714
−150 dBm	0.75	0.75	0.5625	0.5		0.75	0.75	0.465726	0.472222
−155 dBm	0.75	0.75	0.525	0.5		0.75	0.75	0.470683	0.470395
−160 dBm	0.75	0.75	0.508065	0.5		0.75	0.75	0.471044	0.471443
Table 20 top - Ratio of complexity without taking into account input memory											Table 22 top - Ratio of complexity without taking into account input memory
	Parallel without assistance					Serial with assistance						Parallel without assistance					Serial with assistance
Sensitivity	TC = 100 ms + NCI		CI only			TC = 100 ms + NCI		CI only			Sensitivity	TC = 100 ms + NCI		CI only			TC = 100 ms + NCI		CI only
	Average case	Worst case	Average case	Worst case		Average case	Worst case	Average case	Worst case			Average case	Worst case	Average case	Worst case		Average case	Worst case	Average case	Worst case
−140 dBm	41.8722	41.8722	41.8722	41.8722		10.468	10.468	5.35991	6.15563		−140 dBm	31.4041	31.4041	31.4041	31.4041		7.85104	7.85104	2.2971	2.93791
−145 dBm	41.8722	41.9916	41.8722	42.6434		10.468	10.8113	6.12888	6.25214		−145 dBm	31.4041	31.4937	31.4041	31.9826		7.85104	8.10845	2.81545	2.88045
−150 dBm	43.3286	43.5044	32.2673	27.593		10.8538	10.8992	6.67054	6.78262		−150 dBm	32.4965	32.6283	18.1504	13.7965		8.14032	8.17442	3.10664	3.2029
−155 dBm	41.6446	44.2282	30.209	28.7357		10.9232	10.9738	6.50459	6.50426		−155 dBm	31.2335	33.1711	15.8597	14.3679		8.19239	8.23031	3.0616	3.05957
−160 dBm	44.3481	44.0489	29.143	27.6337		10.8959	11.1507	6.51177	6.51282		−160 dBm	33.2611	33.0367	14.8065	13.8168		8.1719	8.36306	3.06733	3.07043
Table 20 bottom - Ratio of complexity taking into account input memory											Table 22 bottom - Ratio of complexity taking into account input memory
	No assistance					Assistance						No assistance					Assistance
Sensitivity	TC = 100 ms + NCI		CI only			TC = 100 ms + NCI		CI only			Sensitivity	TC = 100 ms + NCI		CI only			TC = 100 ms + NCI		CI only
	Average case	Worst case	Average case	Worst case		Average case	Worst case	Average case	Worst case			Average case	Worst case	Average case	Worst case		Average case	Worst case	Average case	Worst case
−140 dBm	41.8153	41.8153	41.7875	41.7875		18.3553	18.3553	6.3366	9.11944		−140 dBm	31.3615	31.3615	31.3406	31.3406		13.7665	13.7665	2.71569	4.35246
−145 dBm	41.8153	41.2179	41.7875	45.4533		18.3553	18.3553	8.77544	12.7323		−145 dBm	31.3615	30.9135	31.3406	34.0899		13.7665	13.7665	4.03122	5.86594
−150 dBm	41.7602	42.3483	31.4671	28.6084		16.0499	27.952	11.6525	18.9555		−150 dBm	31.3201	31.7612	17.7003	14.3042		12.0374	20.964	5.42686	8.95121
−155 dBm	35.3638	42.5321	28.366	30.2771		17.3516	40.7151	13.8564	23.5175		−155 dBm	26.5228	31.8991	14.8921	15.1385		13.0137	30.5363	6.52197	11.0625
−160 dBm	23.3727	46.9124	25.1051	29.5362		16.3844	45.8113	15.0306	26.1503		−160 dBm	17.5296	35.1843	12.755	14.7681		12.2883	34.3585	7.08006	12.3284
