# Supplementary material for: Comparison of L1 and L5 Bands GNSS Signals Acquisition
Source: Sensors (Basel). 2018 Aug 23;18(9):2779. doi: 10.3390/s18092779 (PMC6165328; doi:10.3390/s18092779)
Supplement: Supplementary file 1 [file sensors-18-02779-s001.zip › Estimation of integration time - E1 & E5.xlsx]

## Sheet: General parameters
	Value			Unit	Formulas & Notes
Front end
Boltzmann constant	1.38065e-23			J/K
Noise figure	2			dB	FdB
Noise figure	1.58489				F
Antenna effective temperature	130			K	TA
Ambient Temperature	290			K	T0
Front end effective temperature	299.619			K	TEFF = TA + (F – 1) T0
Noise power density	-203.833			dBW/Hz	N0 = kB × TEFF (dBW/Hz)
	-173.833			dBm/Hz	N0 = kB × TEFF (dBm/Hz)
IF Bandwidth	3			MHz	2-sided bandwidth B
Noise power	-109.062			dBm	PN = N0 (dBm/Hz) + 10 log10(B)
Coherent integration losses	Average losses	Worst losses
Sampling frequency	2.046			MHz	fS. Actual value not important, ratio of B and fS is important (chosen as in "A-GPS…")
Loss due to filtering effect	0	0		dB	LIF
Loss due to quantization	0.55	0.55		dB	LQ : 1 bit ⇒ 1.96 dB ; 2 bits ⇒ 0.55 dB ; 3 bits ⇒ 0.17 dB ; 4 bits ⇒ 0.05 dB
Loss due to frequency mismatch	0.528	1.64996		dB	LF : step = 2/(3TC) ⇒ 0.528/1.650 dB ; step = 1/(2TC) ⇒ 0.297/0.912 dB
Loss due to code alignment	1.15984	2.49877		dB	LC : step = 1/2 chip ⇒ 1.160/2.499 dB ; step = 1/4 chip ⇒ 0.561/1.160 dB
Loss due to bit transitions	0	0		dB	LB
Implementation losses	2.23784	4.69873		dB	L = LIF + LQ + LF + LC + LB
SNR / Probabilities
Desired final PFA (global)	0.001				PFA,G
Spreadsheets based on the book : F. van Diggelen, "A-GPS: Assisted GPS, GNSS, and SBAS", Artech House, 2009.
Spreadsheets used for the article : J Leclère, R. Jr Landry, C. Botteron, "Comparison of L1 and L5 bands GNSS signals acquisition", Sensors, 2018.

## Sheet: Summary
				Table 15 - Search space and statitical parameters						Table 16 - Integration time for average losses
Context	Signal	TC		NFB	NCB	NCELL	PFA,C	SNR (dB)		-128.5			-140			-145			-150			-155			-160
										TC (ms)	NNC	TIT (ms)	TC (ms)	NNC	TIT (ms)	TC (ms)	NNC	TIT (ms)	TC (ms)	NNC	TIT (ms)	TC (ms)	NNC	TIT (ms)	TC (ms)	NNC	TIT (ms)
no assitance	E1 (4.096)	100 ms		1200	409600	491520000	2.03548e-12	18.3		100	1	100	100	1	100	100	1	100	100	5	500	100	24	2400	100	179	17900
	E1 (6.144)	100 ms		1200	614400	737280000	1.35703e-12	18.35		100	1	100	100	1	100	100	1	100	100	5	500	100	25	2500	100	182	18200
	E5	100 ms		900	2048000	1843200000	5.42788e-13	18.49		100	1	100	100	1	100	100	1	100	100	3	300	100	13	1300	100	82	8200
no assitance	E1 (4.096)	unlimited		1200	409600	491520000	2.03548e-12	18.3		100	1	100	100	1	100	100	1	100	400	1	400	1000	1	1000	3100	1	3100
	E1 (6.144)	unlimited		1200	614400	737280000	1.35703e-12	18.35		100	1	100	100	1	100	100	1	100	400	1	400	1000	1	1000	3100	1	3100
	E5	unlimited		900	2048000	1843200000	5.42788e-13	18.49		100	1	100	100	1	100	100	1	100	300	1	300	700	1	700	2100	1	2100
assitance	E1 (4.096)	100 ms		32	16384	524288	1.9083e-09	17.12		100	1	100	100	1	100	100	1	100	100	4	400	100	19	1900	100	137	13700
	E1 (6.144)	100 ms		32	24576	786432	1.2722e-09	17.2		100	1	100	100	1	100	100	1	100	100	4	400	100	19	1900	100	139	13900
	E5	100 ms		24	20480	491520	2.03552e-09	17.1		100	1	100	100	1	100	100	1	100	100	2	200	100	9	900	100	59	5900
assitance	E1 (4.096)	unlimited		32	16384	524288	1.9083e-09	17.12		4	1	4	28	1	28	80	1	80	248	1	248	776	1	776	2452	1	2452
	E1 (6.144)	unlimited		32	24576	786432	1.2722e-09	17.2		2	1	2	28	1	28	80	1	80	252	1	252	788	1	788	2488	1	2488
	E5	unlimited		24	20480	491520	2.03552e-09	17.1		2	1	2	16	1	16	49	1	49	154	1	154	487	1	487	1540	1	1540
				Table 15 - Search space and statitical parameters						Table 17 - Integration time for worst losses
Context	Signal	TC		NFB	NCB	NCELL	PFA,C	SNR (dB)		-128.5			-140			-145			-150			-155			-160
										TC (ms)	NNC	TIT (ms)	TC (ms)	NNC	TIT (ms)	TC (ms)	NNC	TIT (ms)	TC (ms)	NNC	TIT (ms)	TC (ms)	NNC	TIT (ms)	TC (ms)	NNC	TIT (ms)
no assitance	E1 (4.096)	100 ms		1200	409600	491520000	2.03548e-12	18.3		100	1	100	100	1	100	100	2	200	100	10	1000	100	63	6300	100	520	52000
	E1 (6.144)	100 ms		1200	614400	737280000	1.35703e-12	18.35		100	1	100	100	1	100	100	2	200	100	10	1000	100	64	6400	100	526	52600
	E5	100 ms		900	2048000	1843200000	5.42788e-13	18.49		100	1	100	100	1	100	100	2	200	100	6	600	100	30	3000	100	228	22800
no assitance	E1 (4.096)	unlimited		1200	409600	491520000	2.03548e-12	18.3		100	1	100	100	1	100	200	1	200	600	1	600	1800	1	1800	5400	1	5400
	E1 (6.144)	unlimited		1200	614400	737280000	1.35703e-12	18.35		100	1	100	100	1	100	200	1	200	600	1	600	1800	1	1800	5500	1	5500
	E5	unlimited		900	2048000	1843200000	5.42788e-13	18.49		100	1	100	100	1	100	200	1	200	400	1	400	1200	1	1200	3600	1	3600
assitance	E1 (4.096)	100 ms		32	16384	524288	1.9083e-09	17.12		100	1	100	100	1	100	100	2	200	100	8	800	100	48	4800	100	396	39600
	E1 (6.144)	100 ms		32	24576	786432	1.2722e-09	17.2		100	1	100	100	1	100	100	2	200	100	8	800	100	49	4900	100	404	40400
	E5	100 ms		24	20480	491520	2.03552e-09	17.1		100	1	100	100	1	100	100	1	100	100	4	400	100	22	2200	100	166	16600
assitance	E1 (4.096)	unlimited		32	16384	524288	1.9083e-09	17.12		4	1	4	44	1	44	140	1	140	432	1	432	1368	1	1368	4316	1	4316
	E1 (6.144)	unlimited		32	24576	786432	1.2722e-09	17.2		4	1	4	44	1	44	140	1	140	440	1	440	1388	1	1388	4382	1	4382
	E5	unlimited		24	20480	491520	2.03552e-09	17.1		2	1	2	28	1	28	86	1	86	272	1	272	858	1	858	2713	1	2713
										Table 18 - Ratio of total integration time for different comparisons
Comparison				Fixed element						-128.5			-140			-145			-150			-155			-160
Impact of using E5 : E5 vs E1 4.096				TC = 100 ms (no assistance)			average losses								100			100			60			54.1667			45.8101
							worst losses								100			100			60			47.619			43.8462
				TC unlimited (no assistance)			average losses								100			100			75			70			67.7419
							worst losses								100			100			66.6667			66.6667			66.6667
				TC = 100 ms (assistance)			average losses								100			100			50			47.3684			43.0657
							worst losses								100			50			50			45.8333			41.9192
				TC unlimited (assistance)			average losses								57.1429			61.25			62.0968			62.7577			62.8059
							worst losses								63.6364			61.4286			62.963			62.7193			62.8591
Impact of TC : unlimited vs 100 ms				E1 signal 4.096 (no assistance)			average losses								100			100			80			41.6667			17.3184
							worst losses								100			100			60			28.5714			10.3846
				E1 signal 6.144 (no assistance)			average losses								100			100			80			40			17.033
							worst losses								100			100			60			28.125			10.4563
				E5 signal (no assistance)			average losses								100			100			100			53.8462			25.6098
							worst losses								100			100			66.6667			40			15.7895
				E1 signal 4.096 (assistance)			average losses								28			80			62			40.8421			17.8978
							worst losses								44			70			54			28.5			10.899
				E1 signal 6.144 (assistance)			average losses								28			80			63			41.4737			17.8993
							worst losses								44			70			55			28.3265			10.8465
				E5 signal (assistance)			average losses								16			49			77			54.1111			26.1017
							worst losses								28			86			68			39			16.3434
Impact of assistance : assistance vs no assistance				E1 signal 4.096 (TC = 100 ms)			average losses								100			100			80			79.1667			76.5363
							worst losses								100			100			80			76.1905			76.1538
				E1 signal 6.144 (TC = 100 ms)			average losses								100			100			80			76			76.3736
							worst losses								100			100			80			76.5625			76.8061
				E5 signal (TC = 100 ms)			average losses								100			100			66.6667			69.2308			71.9512
							worst losses								100			50			66.6667			73.3333			72.807
				E1 signal 4.096 (TC unlimited)			average losses								28			80			62			77.6			79.0968
							worst losses								44			70			72			76			79.9259
				E1 signal 6.144 (TC unlimited)			average losses								28			80			63			78.8			80.2581
							worst losses								44			70			73.3333			77.1111			79.6727
				E5 signal (TC unlimited)			average losses								16			49			51.3333			69.5714			73.3333
							worst losses								28			43			68			71.5			75.3611

## Sheet: E1 ×4 NA 100 ms
How it works : 1) Adjust the required FA threshold (B8) to obtain the desired PFA (cell) (B9).
How it works : 2) Adjust the required final SNR (B11) to obtain the desired PD (B10).
How it works : 3) The required number of non-coherent accumulations and total integration time can be read from rows 31 and 32 respectively.
Note : Rows in grey are independent of the input signal power.
															Unit	Formulas & Notes
SNR / Probabilities
Required FA threshold	6.935
Desired PFA (cell)	2.03115e-12
Desired PD	0.901027
Required final SNR	18.3														dB	SNRF
Required final SNR ratio	8.22243
	Average case							Worst case
Front end
Signal power	-130	-141.5	-146.5	-151.5	-156.5	-161.5		-130	-141.5	-146.5	-151.5	-156.5	-161.5		dBm	PS
C/N0	43.8335	32.3335	27.3335	22.3335	17.3335	12.3335		43.8335	32.3335	27.3335	22.3335	17.3335	12.3335		dBHz	C/N0 = PS (dBm) − N0 (dBm/Hz)
Noise power	-109.062	-109.062	-109.062	-109.062	-109.062	-109.062		-109.062	-109.062	-109.062	-109.062	-109.062	-109.062		dBm	PN = N0 (dBm/Hz) + 10 log10(B)
IF SNR	-20.9377	-32.4377	-37.4377	-42.4377	-47.4377	-52.4377		-20.9377	-32.4377	-37.4377	-42.4377	-47.4377	-52.4377		dB	SNRIF = PS − PN
Coherent integration
Coherent integration time	100	100	100	100	100	100		100	100	100	100	100	100		ms	TC
Number of samples accumulated	204600	204600	204600	204600	204600	204600		204600	204600	204600	204600	204600	204600		sample	NC = fS × TC
Ideal coherent gain	53.1091	53.1091	53.1091	53.1091	53.1091	53.1091		53.1091	53.1091	53.1091	53.1091	53.1091	53.1091		dB	GI = 10 log10(NC)
Implementation losses	2.23784	2.23784	2.23784	2.23784	2.23784	2.23784		4.69873	4.69873	4.69873	4.69873	4.69873	4.69873		dB	L
Actual coherent gain	50.8712	50.8712	50.8712	50.8712	50.8712	50.8712		48.4103	48.4103	48.4103	48.4103	48.4103	48.4103		dB	GC = GI − L
SNR after coherent integration	29.9335	18.4335	13.4335	8.43348	3.43348	-1.56652		27.4726	15.9726	10.9726	5.97259	0.972586	-4.02741		dB	SNRC = SNRIF − GC
Non-coherent integration
Squaring loss	-6.43701	-5.74353	-4.9874	-3.59623	-1.09825	2.66113		-6.35571	-5.42801	-4.40866	-2.53395	0.616843	4.8283		dB	LS
Non-coherent gain needed to reach required final SNR	-18.0705	-5.87701	-0.120885	6.27029	13.7683	22.5277		-15.5283	-3.10059	2.91875	9.79346	17.9443	27.1557		dB	GNC = SNRF − SNRC + LS
Required number of non-coherent accumulations	1	1	1	5	24	179		1	1	2	10	63	520			NNC = 10^(GNC/10)
Required total integration time	100	100	100	500	2400	17900		100	100	200	1000	6300	52000		ms	TIT = NNC × TC

## Sheet: E1 ×6 NA 100 ms
How it works : 1) Adjust the required FA threshold (B8) to obtain the desired PFA (cell) (B9).
How it works : 2) Adjust the required final SNR (B11) to obtain the desired PD (B10).
How it works : 3) The required number of non-coherent accumulations and total integration time can be read from rows 31 and 32 respectively.
Note : Rows in grey are independent of the input signal power.
															Unit	Formulas & Notes
SNR / Probabilities
Required FA threshold	6.991
Desired PFA (cell)	1.36469e-12
Desired PD	0.899533
Required final SNR	18.35														dB	SNRF
Required final SNR ratio	8.2699
	Average case							Worst case
Front end
Signal power	-130	-141.5	-146.5	-151.5	-156.5	-161.5		-130	-141.5	-146.5	-151.5	-156.5	-161.5		dBm	PS
C/N0	43.8335	32.3335	27.3335	22.3335	17.3335	12.3335		43.8335	32.3335	27.3335	22.3335	17.3335	12.3335		dBHz	C/N0 = PS (dBm) − N0 (dBm/Hz)
Noise power	-109.062	-109.062	-109.062	-109.062	-109.062	-109.062		-109.062	-109.062	-109.062	-109.062	-109.062	-109.062		dBm	PN = N0 (dBm/Hz) + 10 log10(B)
IF SNR	-20.9377	-32.4377	-37.4377	-42.4377	-47.4377	-52.4377		-20.9377	-32.4377	-37.4377	-42.4377	-47.4377	-52.4377		dB	SNRIF = PS − PN
Coherent integration
Coherent integration time	100	100	100	100	100	100		100	100	100	100	100	100		ms	TC
Number of samples accumulated	204600	204600	204600	204600	204600	204600		204600	204600	204600	204600	204600	204600		sample	NC = fS × TC
Ideal coherent gain	53.1091	53.1091	53.1091	53.1091	53.1091	53.1091		53.1091	53.1091	53.1091	53.1091	53.1091	53.1091		dB	GI = 10 log10(NC)
Implementation losses	2.23784	2.23784	2.23784	2.23784	2.23784	2.23784		4.69873	4.69873	4.69873	4.69873	4.69873	4.69873		dB	L
Actual coherent gain	50.8712	50.8712	50.8712	50.8712	50.8712	50.8712		48.4103	48.4103	48.4103	48.4103	48.4103	48.4103		dB	GC = GI − L
SNR after coherent integration	29.9335	18.4335	13.4335	8.43348	3.43348	-1.56652		27.4726	15.9726	10.9726	5.97259	0.972586	-4.02741		dB	SNRC = SNRIF − GC
Non-coherent integration
Squaring loss	-6.43701	-5.74353	-4.9874	-3.59623	-1.09825	2.66113		-6.35571	-5.42801	-4.40866	-2.53395	0.616843	4.8283		dB	LS
Non-coherent gain needed to reach required final SNR	-18.0205	-5.82701	-0.0708854	6.32029	13.8183	22.5777		-15.4783	-3.05059	2.96875	9.84346	17.9943	27.2057		dB	GNC = SNRF − SNRC + LS
Required number of non-coherent accumulations	1	1	1	5	25	182		1	1	2	10	64	526			NNC = 10^(GNC/10)
Required total integration time	100	100	100	500	2500	18200		100	100	200	1000	6400	52600		ms	TIT = NNC × TC

## Sheet: E5 NA 100 ms
How it works : 1) Adjust the required FA threshold (B8) to obtain the desired PFA (cell) (B9).
How it works : 2) Adjust the required final SNR (B11) to obtain the desired PD (B10).
How it works : 3) The required number of non-coherent accumulations and total integration time can be read from rows 31 and 32 respectively.
Note : Rows in grey are independent of the input signal power.
															Unit	Formulas & Notes
SNR / Probabilities
Required FA threshold	7.12
Desired PFA (cell)	5.39679e-13
Desired PD	0.900476
Required final SNR	18.49														dB	SNRF
Required final SNR ratio	8.40427
	Average case							Worst case
Front end
Signal power	-128	-139.5	-144.5	-149.5	-154.5	-159.5		-128	-139.5	-144.5	-149.5	-154.5	-159.5		dBm	PS
C/N0	45.8335	34.3335	29.3335	24.3335	19.3335	14.3335		45.8335	34.3335	29.3335	24.3335	19.3335	14.3335		dBHz	C/N0 = PS (dBm) − N0 (dBm/Hz)
Noise power	-109.062	-109.062	-109.062	-109.062	-109.062	-109.062		-109.062	-109.062	-109.062	-109.062	-109.062	-109.062		dBm	PN = N0 (dBm/Hz) + 10 log10(B)
IF SNR	-18.9377	-30.4377	-35.4377	-40.4377	-45.4377	-50.4377		-18.9377	-30.4377	-35.4377	-40.4377	-45.4377	-50.4377		dB	SNRIF = PS − PN
Coherent integration
Coherent integration time	100	100	100	100	100	100		100	100	100	100	100	100		ms	TC
Number of samples accumulated	204600	204600	204600	204600	204600	204600		204600	204600	204600	204600	204600	204600		sample	NC = fS × TC
Ideal coherent gain	53.1091	53.1091	53.1091	53.1091	53.1091	53.1091		53.1091	53.1091	53.1091	53.1091	53.1091	53.1091		dB	GI = 10 log10(NC)
Implementation losses	2.23784	2.23784	2.23784	2.23784	2.23784	2.23784		4.69873	4.69873	4.69873	4.69873	4.69873	4.69873		dB	L
Actual coherent gain	50.8712	50.8712	50.8712	50.8712	50.8712	50.8712		48.4103	48.4103	48.4103	48.4103	48.4103	48.4103		dB	GC = GI − L
SNR after coherent integration	31.9335	20.4335	15.4335	10.4335	5.43348	0.433481		29.4726	17.9726	12.9726	7.97259	2.97259	-2.02741		dB	SNRC = SNRIF − GC
Non-coherent integration
Squaring loss	-6.439	-5.93981	-5.34534	-4.25648	-2.25849	1.03093		-6.42352	-5.69138	-4.89201	-3.42024	-0.800619	3.05462		dB	LS
Non-coherent gain needed to reach required final SNR	-19.8825	-7.88329	-2.28882	3.80004	10.798	19.0875		-17.4061	-5.17396	0.625407	7.09717	14.7168	23.572		dB	GNC = SNRF − SNRC + LS
Required number of non-coherent accumulations	1	1	1	3	13	82		1	1	2	6	30	228			NNC = 10^(GNC/10)
Required total integration time	100	100	100	300	1300	8200		100	100	200	600	3000	22800		ms	TIT = NNC × TC

## Sheet: E1 ×4 NA unlimited
How it works : 1) Adjust the required FA threshold (B8) to obtain the desired PFA (cell) (B9).
How it works : 2) Adjust the required final SNR (B11) to obtain the desired PD (B10).
How it works : 3) Adjust the required coherent integration time (row 21) to obtain the smallest positive margin (row 32)
How it works : 4) The required coherent and total integration times (which are the same) can be read from rows 21 and 33 respectively.
Note : Rows in grey are independent of the input signal power.
															Unit	Formulas & Notes
SNR / Probabilities
Required FA threshold	6.935
Desired PFA (cell)	2.03115e-12
Desired PD	0.901027
Required final SNR	18.3														dB	SNRF
Required final SNR ratio	8.22243
	Average case							Worst case
Front end
Signal power	-130	-141.5	-146.5	-151.5	-156.5	-161.5		-130	-141.5	-146.5	-151.5	-156.5	-161.5		dBm	PS
C/N0	43.8335	32.3335	27.3335	22.3335	17.3335	12.3335		43.8335	32.3335	27.3335	22.3335	17.3335	12.3335		dBHz	C/N0 = PS (dBm) − N0 (dBm/Hz)
Noise power	-109.062	-109.062	-109.062	-109.062	-109.062	-109.062		-109.062	-109.062	-109.062	-109.062	-109.062	-109.062		dBm	PN = N0 (dBm/Hz) + 10 log10(B)
IF SNR	-20.9377	-32.4377	-37.4377	-42.4377	-47.4377	-52.4377		-20.9377	-32.4377	-37.4377	-42.4377	-47.4377	-52.4377		dB	SNRIF = PS − PN
Coherent integration
Required coherent integration time	100	100	100	400	1000	3100		100	100	200	600	1800	5400		ms	TC
Number of samples accumulated	204600	204600	204600	818400	2.046e+06	6.3426e+06		204600	204600	409200	1227600	3.6828e+06	11048400		sample	NC = fS × TC
Ideal coherent gain	53.1091	53.1091	53.1091	59.1297	63.1091	68.0227		53.1091	53.1091	56.1194	60.8906	65.6618	70.433		dB	GI = 10 log10(NC)
Implementation losses	2.23784	2.23784	2.23784	2.23784	2.23784	2.23784		4.69873	4.69873	4.69873	4.69873	4.69873	4.69873		dB	L
Actual coherent gain	50.8712	50.8712	50.8712	56.8918	60.8712	65.7848		48.4103	48.4103	51.4206	56.1918	60.963	65.7343		dB	GC = GI − L
SNR after coherent integration	29.9335	18.4335	13.4335	14.4541	13.4335	13.3471		27.4726	15.9726	13.9829	13.7541	13.5253	13.2965		dB	SNRC = SNRIF − GC
Non-coherent integration
Squaring loss	-6.43701	-5.74353	-4.9874	-5.18079	-4.9874	-4.96916		-6.35571	-5.42801	-5.09466	-5.05068	-5.00545	-4.95894		dB	LS
Number of non-coherent accumulations	1	1	1	1	1	1		1	1	1	1	1	1			NNC = 1 ⇒ GNC = 0 dB
Actual final SNR	36.3705	24.177	18.4209	19.6349	18.4209	18.3163		33.8283	21.4006	19.0775	18.8048	18.5308	18.2555		dB	SNRf = SNRC − LS + GNC = SNRC − LS
Margin	18.0705	5.87701	0.120885	1.33487	0.120885	0.0162569		15.5283	3.10059	0.777544	0.504777	0.230761	-0.0445413		dB	M = SNRf − SNRF
Required total integration time	100	100	100	400	1000	3100		100	100	200	600	1800	5400		ms	TIT = NNC × TC = TC

## Sheet: E1 ×6 NA unlimited
How it works : 1) Adjust the required FA threshold (B8) to obtain the desired PFA (cell) (B9).
How it works : 2) Adjust the required final SNR (B11) to obtain the desired PD (B10).
How it works : 3) Adjust the required coherent integration time (row 21) to obtain the smallest positive margin (row 32)
How it works : 4) The required coherent and total integration times (which are the same) can be read from rows 21 and 33 respectively.
Note : Rows in grey are independent of the input signal power.
															Unit	Formulas & Notes
SNR / Probabilities
Required FA threshold	6.991
Desired PFA (cell)	1.36469e-12
Desired PD	0.899533
Required final SNR	18.35														dB	SNRF
Required final SNR ratio	8.2699
	Average case							Worst case
Front end
Signal power	-130	-141.5	-146.5	-151.5	-156.5	-161.5		-130	-141.5	-146.5	-151.5	-156.5	-161.5		dBm	PS
C/N0	43.8335	32.3335	27.3335	22.3335	17.3335	12.3335		43.8335	32.3335	27.3335	22.3335	17.3335	12.3335		dBHz	C/N0 = PS (dBm) − N0 (dBm/Hz)
Noise power	-109.062	-109.062	-109.062	-109.062	-109.062	-109.062		-109.062	-109.062	-109.062	-109.062	-109.062	-109.062		dBm	PN = N0 (dBm/Hz) + 10 log10(B)
IF SNR	-20.9377	-32.4377	-37.4377	-42.4377	-47.4377	-52.4377		-20.9377	-32.4377	-37.4377	-42.4377	-47.4377	-52.4377		dB	SNRIF = PS − PN
Coherent integration
Required coherent integration time	100	100	100	400	1000	3100		100	100	200	600	1800	5500		ms	TC
Number of samples accumulated	204600	204600	204600	818400	2.046e+06	6.3426e+06		204600	204600	409200	1227600	3.6828e+06	1.1253e+07		sample	NC = fS × TC
Ideal coherent gain	53.1091	53.1091	53.1091	59.1297	63.1091	68.0227		53.1091	53.1091	56.1194	60.8906	65.6618	70.5127		dB	GI = 10 log10(NC)
Implementation losses	2.23784	2.23784	2.23784	2.23784	2.23784	2.23784		4.69873	4.69873	4.69873	4.69873	4.69873	4.69873		dB	L
Actual coherent gain	50.8712	50.8712	50.8712	56.8918	60.8712	65.7848		48.4103	48.4103	51.4206	56.1918	60.963	65.8139		dB	GC = GI − L
SNR after coherent integration	29.9335	18.4335	13.4335	14.4541	13.4335	13.3471		27.4726	15.9726	13.9829	13.7541	13.5253	13.3762		dB	SNRC = SNRIF − GC
Non-coherent integration
Squaring loss	-6.43701	-5.74353	-4.9874	-5.18079	-4.9874	-4.96916		-6.35571	-5.42801	-5.09466	-5.05068	-5.00545	-4.97526		dB	LS
Number of non-coherent accumulations	1	1	1	1	1	1		1	1	1	1	1	1			NNC = 1 ⇒ GNC = 0 dB
Actual final SNR	36.3705	24.177	18.4209	19.6349	18.4209	18.3163		33.8283	21.4006	19.0775	18.8048	18.5308	18.3515		dB	SNRf = SNRC − LS + GNC = SNRC − LS
Margin	18.0205	5.82701	0.0708854	1.28487	0.0708854	-0.0337431		15.4783	3.05059	0.727544	0.454777	0.180761	0.00147541		dB	M = SNRf − SNRF
Required total integration time	100	100	100	400	1000	3100		100	100	200	600	1800	5500		ms	TIT = NNC × TC = TC

## Sheet: E5 NA unlimited
How it works : 1) Adjust the required FA threshold (B8) to obtain the desired PFA (cell) (B9).
How it works : 2) Adjust the required final SNR (B11) to obtain the desired PD (B10).
How it works : 3) Adjust the required coherent integration time (row 21) to obtain the smallest positive margin (row 32)
How it works : 4) The required coherent and total integration times (which are the same) can be read from rows 21 and 33 respectively.
Note : Rows in grey are independent of the input signal power.
															Unit	Formulas & Notes
SNR / Probabilities
Required FA threshold	7.12
Desired PFA (cell)	5.39679e-13
Desired PD	0.900476
Required final SNR	18.49														dB	SNRF
Required final SNR ratio	8.40427
	Average case							Worst case
Front end
Signal power	-128	-139.5	-144.5	-149.5	-154.5	-159.5		-128	-139.5	-144.5	-149.5	-154.5	-159.5		dBm	PS
C/N0	45.8335	34.3335	29.3335	24.3335	19.3335	14.3335		45.8335	34.3335	29.3335	24.3335	19.3335	14.3335		dBHz	C/N0 = PS (dBm) − N0 (dBm/Hz)
Noise power	-109.062	-109.062	-109.062	-109.062	-109.062	-109.062		-109.062	-109.062	-109.062	-109.062	-109.062	-109.062		dBm	PN = N0 (dBm/Hz) + 10 log10(B)
IF SNR	-18.9377	-30.4377	-35.4377	-40.4377	-45.4377	-50.4377		-18.9377	-30.4377	-35.4377	-40.4377	-45.4377	-50.4377		dB	SNRIF = PS − PN
Coherent integration
Required coherent integration time	100	100	100	300	700	2100		100	100	200	400	1200	3600		ms	TC
Number of samples accumulated	204600	204600	204600	613800	1.4322e+06	4.2966e+06		204600	204600	409200	818400	2455200	7.3656e+06		sample	NC = fS × TC
Ideal coherent gain	53.1091	53.1091	53.1091	57.8803	61.56	66.3312		53.1091	53.1091	56.1194	59.1297	63.9009	68.6721		dB	GI = 10 log10(NC)
Implementation losses	2.23784	2.23784	2.23784	2.23784	2.23784	2.23784		4.69873	4.69873	4.69873	4.69873	4.69873	4.69873		dB	L
Actual coherent gain	50.8712	50.8712	50.8712	55.6424	59.3222	64.0934		48.4103	48.4103	51.4206	54.4309	59.2021	63.9733		dB	GC = GI − L
SNR after coherent integration	31.9335	20.4335	15.4335	15.2047	13.8845	13.6557		29.4726	17.9726	15.9829	13.9932	13.7644	13.5356		dB	SNRC = SNRIF − GC
Non-coherent integration
Squaring loss	-6.439	-5.93981	-5.34534	-5.30845	-5.07569	-5.03117		-6.42352	-5.69138	-5.42949	-5.09654	-5.05262	-5.00744		dB	LS
Number of non-coherent accumulations	1	1	1	1	1	1		1	1	1	1	1	1			NNC = 1 ⇒ GNC = 0 dB
Actual final SNR	38.3725	26.3733	20.7788	20.5131	18.9601	18.6868		35.8961	23.664	21.4124	19.0897	18.817	18.5431		dB	SNRf = SNRC − LS + GNC = SNRC − LS
Margin	19.8825	7.88329	2.28882	2.02315	0.47015	0.196844		17.4061	5.17396	2.92237	0.599728	0.327015	0.0530541		dB	M = SNRf − SNRF
Required total integration time	100	100	100	300	700	2100		100	100	200	400	1200	3600		ms	TIT = NNC × TC = TC

## Sheet: E1 ×4 A 100 ms
How it works : 1) Adjust the required FA threshold (B8) to obtain the desired PFA (cell) (B9).
How it works : 2) Adjust the required final SNR (B11) to obtain the desired PD (B10).
How it works : 3) The required number of non-coherent accumulations and total integration time can be read from rows 31 and 32 respectively.
Note : Rows in grey are independent of the input signal power.
															Unit	Formulas & Notes
SNR / Probabilities
Required FA threshold	5.892
Desired PFA (cell)	1.90775e-09
Desired PD	0.900769
Required final SNR	17.12														dB	SNRF
Required final SNR ratio	7.17794
	Average case							Worst case
Front end
Signal power	-130	-141.5	-146.5	-151.5	-156.5	-161.5		-130	-141.5	-146.5	-151.5	-156.5	-161.5		dBm	PS
C/N0	43.8335	32.3335	27.3335	22.3335	17.3335	12.3335		43.8335	32.3335	27.3335	22.3335	17.3335	12.3335		dBHz	C/N0 = PS (dBm) − N0 (dBm/Hz)
Noise power	-109.062	-109.062	-109.062	-109.062	-109.062	-109.062		-109.062	-109.062	-109.062	-109.062	-109.062	-109.062		dBm	PN = N0 (dBm/Hz) + 10 log10(B)
IF SNR	-20.9377	-32.4377	-37.4377	-42.4377	-47.4377	-52.4377		-20.9377	-32.4377	-37.4377	-42.4377	-47.4377	-52.4377		dB	SNRIF = PS − PN
Coherent integration
Coherent integration time	100	100	100	100	100	100		100	100	100	100	100	100		ms	TC
Number of samples accumulated	204600	204600	204600	204600	204600	204600		204600	204600	204600	204600	204600	204600		sample	NC = fS × TC
Ideal coherent gain	53.1091	53.1091	53.1091	53.1091	53.1091	53.1091		53.1091	53.1091	53.1091	53.1091	53.1091	53.1091		dB	GI = 10 log10(NC)
Implementation losses	2.23784	2.23784	2.23784	2.23784	2.23784	2.23784		4.69873	4.69873	4.69873	4.69873	4.69873	4.69873		dB	L
Actual coherent gain	50.8712	50.8712	50.8712	50.8712	50.8712	50.8712		48.4103	48.4103	48.4103	48.4103	48.4103	48.4103		dB	GC = GI − L
SNR after coherent integration	29.9335	18.4335	13.4335	8.43348	3.43348	-1.56652		27.4726	15.9726	10.9726	5.97259	0.972586	-4.02741		dB	SNRC = SNRIF − GC
Non-coherent integration
Squaring loss	-6.43701	-5.74353	-4.9874	-3.59623	-1.09825	2.66113		-6.35571	-5.42801	-4.40866	-2.53395	0.616843	4.8283		dB	LS
Non-coherent gain needed to reach required final SNR	-19.2505	-7.05701	-1.30089	5.09029	12.5883	21.3477		-16.7083	-4.28059	1.73875	8.61346	16.7643	25.9757		dB	GNC = SNRF − SNRC + LS
Required number of non-coherent accumulations	1	1	1	4	19	137		1	1	2	8	48	396			NNC = 10^(GNC/10)
Required total integration time	100	100	100	400	1900	13700		100	100	200	800	4800	39600		ms	TIT = NNC × TC

## Sheet: E1 ×6 A 100 ms
How it works : 1) Adjust the required FA threshold (B8) to obtain the desired PFA (cell) (B9).
How it works : 2) Adjust the required final SNR (B11) to obtain the desired PD (B10).
How it works : 3) The required number of non-coherent accumulations and total integration time can be read from rows 31 and 32 respectively.
Note : Rows in grey are independent of the input signal power.
															Unit	Formulas & Notes
SNR / Probabilities
Required FA threshold	5.959
Desired PFA (cell)	1.26893e-09
Desired PD	0.900667
Required final SNR	17.2														dB	SNRF
Required final SNR ratio	7.24436
	Average case							Worst case
Front end
Signal power	-130	-141.5	-146.5	-151.5	-156.5	-161.5		-130	-141.5	-146.5	-151.5	-156.5	-161.5		dBm	PS
C/N0	43.8335	32.3335	27.3335	22.3335	17.3335	12.3335		43.8335	32.3335	27.3335	22.3335	17.3335	12.3335		dBHz	C/N0 = PS (dBm) − N0 (dBm/Hz)
Noise power	-109.062	-109.062	-109.062	-109.062	-109.062	-109.062		-109.062	-109.062	-109.062	-109.062	-109.062	-109.062		dBm	PN = N0 (dBm/Hz) + 10 log10(B)
IF SNR	-20.9377	-32.4377	-37.4377	-42.4377	-47.4377	-52.4377		-20.9377	-32.4377	-37.4377	-42.4377	-47.4377	-52.4377		dB	SNRIF = PS − PN
Coherent integration
Coherent integration time	100	100	100	100	100	100		100	100	100	100	100	100		ms	TC
Number of samples accumulated	204600	204600	204600	204600	204600	204600		204600	204600	204600	204600	204600	204600		sample	NC = fS × TC
Ideal coherent gain	53.1091	53.1091	53.1091	53.1091	53.1091	53.1091		53.1091	53.1091	53.1091	53.1091	53.1091	53.1091		dB	GI = 10 log10(NC)
Implementation losses	2.23784	2.23784	2.23784	2.23784	2.23784	2.23784		4.69873	4.69873	4.69873	4.69873	4.69873	4.69873		dB	L
Actual coherent gain	50.8712	50.8712	50.8712	50.8712	50.8712	50.8712		48.4103	48.4103	48.4103	48.4103	48.4103	48.4103		dB	GC = GI − L
SNR after coherent integration	29.9335	18.4335	13.4335	8.43348	3.43348	-1.56652		27.4726	15.9726	10.9726	5.97259	0.972586	-4.02741		dB	SNRC = SNRIF − GC
Non-coherent integration
Squaring loss	-6.43701	-5.74353	-4.9874	-3.59623	-1.09825	2.66113		-6.35571	-5.42801	-4.40866	-2.53395	0.616843	4.8283		dB	LS
Non-coherent gain needed to reach required final SNR	-19.1705	-6.97701	-1.22089	5.17029	12.6683	21.4277		-16.6283	-4.20059	1.81875	8.69346	16.8443	26.0557		dB	GNC = SNRF − SNRC + LS
Required number of non-coherent accumulations	1	1	1	4	19	139		1	1	2	8	49	404			NNC = 10^(GNC/10)
Required total integration time	100	100	100	400	1900	13900		100	100	200	800	4900	40400		ms	TIT = NNC × TC

[truncated: 5 more sheets: E5 A 100 ms, E1 ×4 A unlimited, E1 ×6 A unlimited, E5 A unlimited, Squaring loss]
