# Supplementary material for: Comparison of L1 and L5 Bands GNSS Signals Acquisition
Source: Sensors (Basel). 2018 Aug 23;18(9):2779. doi: 10.3390/s18092779 (PMC6165328; doi:10.3390/s18092779)
Supplement: Supplementary file 1 [file sensors-18-02779-s001.zip › Estimation of integration time - L1 CA & L5.xlsx]

## Sheet: General parameters
	Value			Unit	Formulas & Notes
Front end
Boltzmann constant	1.38065e-23			J/K
Noise figure	2			dB	FdB
Noise figure	1.58489				F
Antenna effective temperature	130			K	TA
Ambient Temperature	290			K	T0
Front end effective temperature	299.619			K	TEFF = TA + (F – 1) T0
Noise power density	-203.833			dBW/Hz	N0 = kB × TEFF (dBW/Hz)
	-173.833			dBm/Hz	N0 = kB × TEFF (dBm/Hz)
IF Bandwidth	3			MHz	2-sided bandwidth B
Noise power	-109.062			dBm	PN = N0 (dBm/Hz) + 10 log10(B)
Coherent integration losses	Average losses	Worst losses
Sampling frequency	2.046			MHz	fS. Actual value not important, ratio of B and fS is important (chosen as in "A-GPS…")
Loss due to filtering effect	0	0		dB	LIF
Loss due to quantization	0.55	0.55		dB	LQ : 1 bit ⇒ 1.96 dB ; 2 bits ⇒ 0.55 dB ; 3 bits ⇒ 0.17 dB ; 4 bits ⇒ 0.05 dB
Loss due to frequency mismatch	0.528	1.64996		dB	LF : step = 2/(3TC) ⇒ 0.528/1.650 dB ; step = 1/(2TC) ⇒ 0.297/0.912 dB
Loss due to code alignment	1.15984	2.49877		dB	LC : step = 1/2 chip ⇒ 1.160/2.499 dB ; step = 1/4 chip ⇒ 0.561/1.160 dB
Loss due to bit transitions	0	0		dB	LB
Implementation losses	2.23784	4.69873		dB	L = LIF + LQ + LF + LC + LB
SNR / Probabilities
Desired final PFA (global)	0.001				PFA,G
Spreadsheets based on the book : F. van Diggelen, "A-GPS: Assisted GPS, GNSS, and SBAS", Artech House, 2009.
Spreadsheets used for the article : J Leclère, R. Jr Landry, C. Botteron, "Comparison of L1 and L5 bands GNSS signals acquisition", Sensors, 2018.

## Sheet: Summary
				Table 4 - Search space and statitical parameters						Table 5 - Integration time for average losses
Context	Signal	TC		NFB	NCB	NCELL	PFA,C	SNR (dB)		-128.5			-140			-145			-150			-155			-160
										TC (ms)	NNC	TIT (ms)	TC (ms)	NNC	TIT (ms)	TC (ms)	NNC	TIT (ms)	TC (ms)	NNC	TIT (ms)	TC (ms)	NNC	TIT (ms)	TC (ms)	NNC	TIT (ms)
no assitance	L1 C/A	20 ms		300	2048	614400	1.62842e-09	17.15		20	1	20	20	1	20	20	4	80	20	23	460	20	170	3400	20	1536	30720
	L5	20 ms		225	409600	92160000	1.08561e-11	18.04		20	1	20	20	1	20	20	3	60	20	16	320	20	111	2220	20	963	19260
	L5	unlimited		225	409600	92160000	1.08561e-11	18.04		2	1	2	15	1	15	47	1	47	146	1	146	462	1	462	1460	1	1460
assitance	L1 C/A	20 ms		16	2048	32768	3.05328e-08	16.52		20	1	20	20	1	20	20	4	80	20	20	400	20	147	2940	20	1328	26560
	L5	20 ms		12	20480	245760	4.07105e-09	16.96		20	1	20	20	1	20	20	3	60	20	13	260	20	86	1720	20	751	15020
	L5	unlimited		12	20480	245760	4.07105e-09	16.96		1	1	1	12	1	12	38	1	38	120	1	120	377	1	377	1191	1	1191
				Table 4 - Search space and statitical parameters						Table 6 - Integration time for worst losses
Context	Signal	TC		NFB	NCB	NCELL	PFA,C	SNR (dB)		-128.5			-140			-145			-150			-155			-160
										TC (ms)	NNC	TIT (ms)	TC (ms)	NNC	TIT (ms)	TC (ms)	NNC	TIT (ms)	TC (ms)	NNC	TIT (ms)	TC (ms)	NNC	TIT (ms)	TC (ms)	NNC	TIT (ms)
no assitance	L1 C/A	20 ms		300	2048	614400	1.62842e-09	17.15		20	1	20	20	2	40	20	9	180	20	59	1180	20	495	9900	20	4670	93400
	L5	20 ms		225	409600	92160000	1.08561e-11	18.04		20	1	20	20	2	40	20	7	140	20	40	800	20	315	6300	20	2906	58120
	L5	unlimited		225	409600	92160000	1.08561e-11	18.04		2	1	2	26	1	26	82	1	82	258	1	258	814	1	814	2573	1	2573
assitance	L1 C/A	20 ms		16	2048	32768	3.05328e-08	16.52		20	1	20	20	2	40	20	8	160	20	51	1020	20	428	8560	20	4040	80800
	L5	20 ms		12	20480	245760	4.07105e-09	16.96		20	1	20	20	2	40	20	5	100	20	31	620	20	246	4920	20	2266	45320
	L5	unlimited		12	20480	245760	4.07105e-09	16.96		2	1	2	21	1	21	67	1	67	210	1	210	664	1	664	2099	1	2099
										Table 7 - Ratio of total integration time for different comparisons
Comparison				Fixed element						-128.5			-140			-145			-150			-155			-160
Impact of using L5 : L5 vs L1 C/A with TC = 20 ms				no assistance			average losses								100			75			69.5652			65.2941			62.6953
							worst losses								100			77.7778			67.7966			63.6364			62.227
				assistance			average losses								100			75			65			58.5034			56.5512
							worst losses								100			62.5			60.7843			57.4766			56.0891
Impact of TC : unlimited vs 20 ms with L5 signal				no assistance			average losses								75			78.3333			45.625			20.8108			7.58048
							worst losses								65			58.5714			32.25			12.9206			4.42705
				assistance			average losses								60			63.3333			46.1538			21.9186			7.92943
							worst losses								52.5			67			33.871			13.4959			4.63151
Impact of assistance : assistance vs no assistance				L1 C/A signal			average losses								100			100			86.9565			86.4706			86.4583
							worst losses								100			88.8889			86.4407			86.4646			86.5096
				L5 signal (TC = 20 ms)			average losses								100			100			81.25			77.4775			77.9855
							worst losses								100			71.4286			77.5			78.0952			77.9766
				L5 signal (TC unlimited)			average losses								80			80.8511			82.1918			81.6017			81.5753
							worst losses								80.7692			81.7073			81.3953			81.5725			81.5779

## Sheet: L1 NA 20 ms
How it works : 1) Adjust the required FA threshold (B8) to obtain the desired PFA (cell) (B9).
How it works : 2) Adjust the required final SNR (B11) to obtain the desired PD (B10).
How it works : 3) The required number of non-coherent accumulations and total integration time can be read from rows 31 and 32 respectively.
Note : Rows in grey are independent of the input signal power.
															Unit	Formulas & Notes
SNR / Probabilities
Required FA threshold	5.918
Desired PFA (cell)	1.6294e-09
Desired PD	0.900565
Required final SNR	17.15														dB	SNRF
Required final SNR ratio	7.20278
	Average case							Worst case
Front end
Signal power	-128.5	-140	-145	-150	-155	-160		-128.5	-140	-145	-150	-155	-160		dBm	PS
C/N0	45.3335	33.8335	28.8335	23.8335	18.8335	13.8335		45.3335	33.8335	28.8335	23.8335	18.8335	13.8335		dBHz	C/N0 = PS (dBm) − N0 (dBm/Hz)
Noise power	-109.062	-109.062	-109.062	-109.062	-109.062	-109.062		-109.062	-109.062	-109.062	-109.062	-109.062	-109.062		dBm	PN = N0 (dBm/Hz) + 10 log10(B)
IF SNR	-19.4377	-30.9377	-35.9377	-40.9377	-45.9377	-50.9377		-19.4377	-30.9377	-35.9377	-40.9377	-45.9377	-50.9377		dB	SNRIF = PS − PN
Coherent integration
Coherent integration time	20	20	20	20	20	20		20	20	20	20	20	20		ms	TC
Number of samples accumulated	40920	40920	40920	40920	40920	40920		40920	40920	40920	40920	40920	40920		sample	NC = fS × TC
Ideal coherent gain	46.1194	46.1194	46.1194	46.1194	46.1194	46.1194		46.1194	46.1194	46.1194	46.1194	46.1194	46.1194		dB	GI = 10 log10(NC)
Implementation losses	2.23784	2.23784	2.23784	2.23784	2.23784	2.23784		4.69873	4.69873	4.69873	4.69873	4.69873	4.69873		dB	L
Actual coherent gain	43.8815	43.8815	43.8815	43.8815	43.8815	43.8815		41.4206	41.4206	41.4206	41.4206	41.4206	41.4206		dB	GC = GI − L
SNR after coherent integration	24.4438	12.9438	7.94378	2.94378	-2.05622	-7.05622		21.9829	10.4829	5.48289	0.482886	-4.51711	-9.51711		dB	SNRC = SNRIF − GC
Non-coherent integration
Squaring loss	-6.21749	-4.8856	-3.40842	-0.780821	3.08049	7.6554		-6.06292	-4.271	-2.28467	0.992081	5.27588	10.0259		dB	LS
Non-coherent gain needed to reach required final SNR	-13.5113	-0.679378	5.7978	13.4254	22.2867	31.8616		-10.8958	2.39612	9.38245	17.6592	26.943	36.693		dB	GNC = SNRF − SNRC + LS
Required number of non-coherent accumulations	1	1	4	23	170	1536		1	2	9	59	495	4670			NNC = 10^(GNC/10)
Required total integration time	20	20	80	460	3400	30720		20	40	180	1180	9900	93400		ms	TIT = NNC × TC

## Sheet: L5 NA 20 ms
How it works : 1) Adjust the required FA threshold (B8) to obtain the desired PFA (cell) (B9).
How it works : 2) Adjust the required final SNR (B11) to obtain the desired PD (B10).
How it works : 3) The required number of non-coherent accumulations and total integration time can be read from rows 31 and 32 respectively.
Note : Rows in grey are independent of the input signal power.
															Unit	Formulas & Notes
SNR / Probabilities
Required FA threshold	6.693
Desired PFA (cell)	1.0932e-11
Desired PD	0.900944
Required final SNR	18.04														dB	SNRF
Required final SNR ratio	7.97995
	Average case							Worst case
Front end
Signal power	-127	-138.5	-143.5	-148.5	-153.5	-158.5		-127	-138.5	-143.5	-148.5	-153.5	-158.5		dBm	PS
C/N0	46.8335	35.3335	30.3335	25.3335	20.3335	15.3335		46.8335	35.3335	30.3335	25.3335	20.3335	15.3335		dBHz	C/N0 = PS (dBm) − N0 (dBm/Hz)
Noise power	-109.062	-109.062	-109.062	-109.062	-109.062	-109.062		-109.062	-109.062	-109.062	-109.062	-109.062	-109.062		dBm	PN = N0 (dBm/Hz) + 10 log10(B)
IF SNR	-17.9377	-29.4377	-34.4377	-39.4377	-44.4377	-49.4377		-17.9377	-29.4377	-34.4377	-39.4377	-44.4377	-49.4377		dB	SNRIF = PS − PN
Coherent integration
Coherent integration time	20	20	20	20	20	20		20	20	20	20	20	20		ms	TC
Number of samples accumulated	40920	40920	40920	40920	40920	40920		40920	40920	40920	40920	40920	40920		sample	NC = fS × TC
Ideal coherent gain	46.1194	46.1194	46.1194	46.1194	46.1194	46.1194		46.1194	46.1194	46.1194	46.1194	46.1194	46.1194		dB	GI = 10 log10(NC)
Implementation losses	2.23784	2.23784	2.23784	2.23784	2.23784	2.23784		4.69873	4.69873	4.69873	4.69873	4.69873	4.69873		dB	L
Actual coherent gain	43.8815	43.8815	43.8815	43.8815	43.8815	43.8815		41.4206	41.4206	41.4206	41.4206	41.4206	41.4206		dB	GC = GI − L
SNR after coherent integration	25.9438	14.4438	9.44378	4.44378	-0.556219	-5.55622		23.4829	11.9829	6.98289	1.98289	-3.01711	-8.01711		dB	SNRC = SNRIF − GC
Non-coherent integration
Squaring loss	-6.29203	-5.17901	-3.94984	-1.71173	1.82023	6.23934		-6.16243	-4.66755	-3.0071	-0.123072	3.9209	8.57455		dB	LS
Non-coherent gain needed to reach required final SNR	-14.1958	-1.58279	4.64638	11.8845	20.4164	29.8356		-11.6053	1.38957	8.05002	15.934	24.978	34.6317		dB	GNC = SNRF − SNRC + LS
Required number of non-coherent accumulations	1	1	3	16	111	963		1	2	7	40	315	2906			NNC = 10^(GNC/10)
Required total integration time	20	20	60	320	2220	19260		20	40	140	800	6300	58120		ms	TIT = NNC × TC

## Sheet: L5 NA unlimited
How it works : 1) Adjust the required FA threshold (B8) to obtain the desired PFA (cell) (B9).
How it works : 2) Adjust the required final SNR (B11) to obtain the desired PD (B10).
How it works : 3) Adjust the required coherent integration time (row 21) to obtain the smallest positive margin (row 32)
How it works : 4) The required coherent and total integration times (which are the same) can be read from rows 21 and 33 respectively.
Note : Rows in grey are independent of the input signal power.
															Unit	Formulas & Notes
SNR / Probabilities
Required FA threshold	6.693
Desired PFA (cell)	1.0932e-11
Desired PD	0.900944
Required final SNR	18.04														dB	SNRF
Required final SNR ratio	7.97995
	Average case							Worst case
Front end
Signal power	-127	-138.5	-143.5	-148.5	-153.5	-158.5		-127	-138.5	-143.5	-148.5	-153.5	-158.5		dBm	PS
C/N0	46.8335	35.3335	30.3335	25.3335	20.3335	15.3335		46.8335	35.3335	30.3335	25.3335	20.3335	15.3335		dBHz	C/N0 = PS (dBm) − N0 (dBm/Hz)
Noise power	-109.062	-109.062	-109.062	-109.062	-109.062	-109.062		-109.062	-109.062	-109.062	-109.062	-109.062	-109.062		dBm	PN = N0 (dBm/Hz) + 10 log10(B)
IF SNR	-17.9377	-29.4377	-34.4377	-39.4377	-44.4377	-49.4377		-17.9377	-29.4377	-34.4377	-39.4377	-44.4377	-49.4377		dB	SNRIF = PS − PN
Coherent integration
Required coherent integration time	2	15	47	146	462	1460		2	26	82	258	814	2573		ms	TC
Number of samples accumulated	4092	30690	96162	298716	945252	2987160		4092	53196	167772	527868	1665444	5.26436e+06		sample	NC = fS × TC
Ideal coherent gain	36.1194	44.87	49.83	54.7526	59.7555	64.7526		36.1194	47.2588	52.2472	57.2253	62.2153	67.2135		dB	GI = 10 log10(NC)
Implementation losses	2.23784	2.23784	2.23784	2.23784	2.23784	2.23784		4.69873	4.69873	4.69873	4.69873	4.69873	4.69873		dB	L
Actual coherent gain	33.8815	42.6321	47.5922	52.5147	57.5176	62.5147		31.4206	42.5601	47.5485	52.5265	57.5166	62.5147		dB	GC = GI − L
SNR after coherent integration	15.9438	13.1944	13.1545	13.077	13.0799	13.077		13.4829	13.1223	13.1107	13.0888	13.0788	13.077		dB	SNRC = SNRIF − GC
Non-coherent integration
Squaring loss	-5.42355	-4.9383	-4.92998	-4.9132	-4.9132	-4.9132		-4.99745	-4.92371	-4.92161	-4.91531	-4.9132	-4.9132		dB	LS
Number of non-coherent accumulations	1	1	1	1	1	1		1	1	1	1	1	1			NNC = 1 ⇒ GNC = 0 dB
Actual final SNR	21.3673	18.1327	18.0844	17.9902	17.9931	17.9902		18.4803	18.046	18.0323	18.0041	17.992	17.9902		dB	SNRf = SNRC − LS + GNC = SNRC − LS
Margin	3.32733	0.0926944	0.0444356	-0.0497864	-0.0468952	-0.0497864		0.44034	0.00602471	-0.00766546	-0.0359079	-0.0479664	-0.0498126		dB	M = SNRf − SNRF
Required total integration time	2	15	47	146	462	1460		2	26	82	258	814	2573		ms	TIT = NNC × TC = TC

## Sheet: L1 A 20 ms
How it works : 1) Adjust the required FA threshold (B8) to obtain the desired PFA (cell) (B9).
How it works : 2) Adjust the required final SNR (B11) to obtain the desired PD (B10).
How it works : 3) The required number of non-coherent accumulations and total integration time can be read from rows 31 and 32 respectively.
Note : Rows in grey are independent of the input signal power.
															Unit	Formulas & Notes
SNR / Probabilities
Required FA threshold	5.416
Desired PFA (cell)	3.04736e-08
Desired PD	0.900227
Required final SNR	16.52														dB	SNRF
Required final SNR ratio	6.69885
	Average case							Worst case
Front end
Signal power	-128.5	-140	-145	-150	-155	-160		-128.5	-140	-145	-150	-155	-160		dBm	PS
C/N0	45.3335	33.8335	28.8335	23.8335	18.8335	13.8335		45.3335	33.8335	28.8335	23.8335	18.8335	13.8335		dBHz	C/N0 = PS (dBm) − N0 (dBm/Hz)
Noise power	-109.062	-109.062	-109.062	-109.062	-109.062	-109.062		-109.062	-109.062	-109.062	-109.062	-109.062	-109.062		dBm	PN = N0 (dBm/Hz) + 10 log10(B)
IF SNR	-19.4377	-30.9377	-35.9377	-40.9377	-45.9377	-50.9377		-19.4377	-30.9377	-35.9377	-40.9377	-45.9377	-50.9377		dB	SNRIF = PS − PN
Coherent integration
Coherent integration time	20	20	20	20	20	20		20	20	20	20	20	20		ms	TC
Number of samples accumulated	40920	40920	40920	40920	40920	40920		40920	40920	40920	40920	40920	40920		sample	NC = fS × TC
Ideal coherent gain	46.1194	46.1194	46.1194	46.1194	46.1194	46.1194		46.1194	46.1194	46.1194	46.1194	46.1194	46.1194		dB	GI = 10 log10(NC)
Implementation losses	2.23784	2.23784	2.23784	2.23784	2.23784	2.23784		4.69873	4.69873	4.69873	4.69873	4.69873	4.69873		dB	L
Actual coherent gain	43.8815	43.8815	43.8815	43.8815	43.8815	43.8815		41.4206	41.4206	41.4206	41.4206	41.4206	41.4206		dB	GC = GI − L
SNR after coherent integration	24.4438	12.9438	7.94378	2.94378	-2.05622	-7.05622		21.9829	10.4829	5.48289	0.482886	-4.51711	-9.51711		dB	SNRC = SNRIF − GC
Non-coherent integration
Squaring loss	-6.21749	-4.8856	-3.40842	-0.780821	3.08049	7.6554		-6.06292	-4.271	-2.28467	0.992081	5.27588	10.0259		dB	LS
Non-coherent gain needed to reach required final SNR	-14.1413	-1.30938	5.1678	12.7954	21.6567	31.2316		-11.5258	1.76612	8.75245	17.0292	26.313	36.063		dB	GNC = SNRF − SNRC + LS
Required number of non-coherent accumulations	1	1	4	20	147	1328		1	2	8	51	428	4040			NNC = 10^(GNC/10)
Required total integration time	20	20	80	400	2940	26560		20	40	160	1020	8560	80800		ms	TIT = NNC × TC

## Sheet: L5 A 20 ms
How it works : 1) Adjust the required FA threshold (B8) to obtain the desired PFA (cell) (B9).
How it works : 2) Adjust the required final SNR (B11) to obtain the desired PD (B10).
How it works : 3) The required number of non-coherent accumulations and total integration time can be read from rows 31 and 32 respectively.
Note : Rows in grey are independent of the input signal power.
															Unit	Formulas & Notes
SNR / Probabilities
Required FA threshold	5.766
Desired PFA (cell)	4.05875e-09
Desired PD	0.899891
Required final SNR	16.96														dB	SNRF
Required final SNR ratio	7.04693
	Average case							Worst case
Front end
Signal power	-127	-138.5	-143.5	-148.5	-153.5	-158.5		-127	-138.5	-143.5	-148.5	-153.5	-158.5		dBm	PS
C/N0	46.8335	35.3335	30.3335	25.3335	20.3335	15.3335		46.8335	35.3335	30.3335	25.3335	20.3335	15.3335		dBHz	C/N0 = PS (dBm) − N0 (dBm/Hz)
Noise power	-109.062	-109.062	-109.062	-109.062	-109.062	-109.062		-109.062	-109.062	-109.062	-109.062	-109.062	-109.062		dBm	PN = N0 (dBm/Hz) + 10 log10(B)
IF SNR	-17.9377	-29.4377	-34.4377	-39.4377	-44.4377	-49.4377		-17.9377	-29.4377	-34.4377	-39.4377	-44.4377	-49.4377		dB	SNRIF = PS − PN
Coherent integration
Coherent integration time	20	20	20	20	20	20		20	20	20	20	20	20		ms	TC
Number of samples accumulated	40920	40920	40920	40920	40920	40920		40920	40920	40920	40920	40920	40920		sample	NC = fS × TC
Ideal coherent gain	46.1194	46.1194	46.1194	46.1194	46.1194	46.1194		46.1194	46.1194	46.1194	46.1194	46.1194	46.1194		dB	GI = 10 log10(NC)
Implementation losses	2.23784	2.23784	2.23784	2.23784	2.23784	2.23784		4.69873	4.69873	4.69873	4.69873	4.69873	4.69873		dB	L
Actual coherent gain	43.8815	43.8815	43.8815	43.8815	43.8815	43.8815		41.4206	41.4206	41.4206	41.4206	41.4206	41.4206		dB	GC = GI − L
SNR after coherent integration	25.9438	14.4438	9.44378	4.44378	-0.556219	-5.55622		23.4829	11.9829	6.98289	1.98289	-3.01711	-8.01711		dB	SNRC = SNRIF − GC
Non-coherent integration
Squaring loss	-6.29203	-5.17901	-3.94984	-1.71173	1.82023	6.23934		-6.16243	-4.66755	-3.0071	-0.123072	3.9209	8.57455		dB	LS
Non-coherent gain needed to reach required final SNR	-15.2758	-2.66279	3.56638	10.8045	19.3364	28.7556		-12.6853	0.309566	6.97002	14.854	23.898	33.5517		dB	GNC = SNRF − SNRC + LS
Required number of non-coherent accumulations	1	1	3	13	86	751		1	2	5	31	246	2266			NNC = 10^(GNC/10)
Required total integration time	20	20	60	260	1720	15020		20	40	100	620	4920	45320		ms	TIT = NNC × TC

## Sheet: L5 A unlimited
How it works : 1) Adjust the required FA threshold (B8) to obtain the desired PFA (cell) (B9).
How it works : 2) Adjust the required final SNR (B11) to obtain the desired PD (B10).
How it works : 3) Adjust the required coherent integration time (row 21) to obtain the smallest positive margin (row 32)
How it works : 4) The required coherent and total integration times (which are the same) can be read from rows 21 and 33 respectively.
Note : Rows in grey are independent of the input signal power.
															Unit	Formulas & Notes
SNR / Probabilities
Required FA threshold	5.766
Desired PFA (cell)	4.05875e-09
Desired PD	0.899891
Required final SNR	16.96														dB	SNRF
Required final SNR ratio	7.04693
	Average case							Worst case
Front end
Signal power	-127	-138.5	-143.5	-148.5	-153.5	-158.5		-127	-138.5	-143.5	-148.5	-153.5	-158.5		dBm	PS
C/N0	46.8335	35.3335	30.3335	25.3335	20.3335	15.3335		46.8335	35.3335	30.3335	25.3335	20.3335	15.3335		dBHz	C/N0 = PS (dBm) − N0 (dBm/Hz)
Noise power	-109.062	-109.062	-109.062	-109.062	-109.062	-109.062		-109.062	-109.062	-109.062	-109.062	-109.062	-109.062		dBm	PN = N0 (dBm/Hz) + 10 log10(B)
IF SNR	-17.9377	-29.4377	-34.4377	-39.4377	-44.4377	-49.4377		-17.9377	-29.4377	-34.4377	-39.4377	-44.4377	-49.4377		dB	SNRIF = PS − PN
Coherent integration
Required coherent integration time	1	12	38	120	377	1191		2	21	67	210	664	2099		ms	TC
Number of samples accumulated	2046	24552	77748	245520	771342	2.43679e+06		4092	42966	137082	429660	1.35854e+06	4.29455e+06		sample	NC = fS × TC
Ideal coherent gain	33.1091	43.9009	48.9069	53.9009	58.8725	63.8682		36.1194	46.3312	51.3698	56.3312	61.3307	66.3292		dB	GI = 10 log10(NC)
Implementation losses	2.23784	2.23784	2.23784	2.23784	2.23784	2.23784		4.69873	4.69873	4.69873	4.69873	4.69873	4.69873		dB	L
Actual coherent gain	30.8712	41.663	46.6691	51.663	56.6346	61.6303		31.4206	41.6325	46.6711	51.6325	56.632	61.6304		dB	GC = GI − L
SNR after coherent integration	12.9335	12.2253	12.2313	12.2253	12.1969	12.1926		13.4829	12.1948	12.2333	12.1948	12.1943	12.1927		dB	SNRC = SNRIF − GC
Non-coherent integration
Squaring loss	-4.88346	-4.72449	-4.72682	-4.72449	-4.71746	-4.71746		-4.99745	-4.71746	-4.72682	-4.71746	-4.71746	-4.71746		dB	LS
Number of non-coherent accumulations	1	1	1	1	1	1		1	1	1	1	1	1			NNC = 1 ⇒ GNC = 0 dB
Actual final SNR	17.8169	16.9498	16.9581	16.9498	16.9144	16.9101		18.4803	16.9122	16.9602	16.9122	16.9117	16.9102		dB	SNRf = SNRC − LS + GNC = SNRC − LS
Margin	0.856937	-0.0102183	-0.00185849	-0.0102183	-0.0456434	-0.0499393		1.52034	-0.0477595	0.000158055	-0.0477595	-0.0482716	-0.049828		dB	M = SNRf − SNRF
Required total integration time	1	12	38	120	377	1191		2	21	67	210	664	2099		ms	TIT = NNC × TC = TC

## Sheet: Squaring loss
These numbers were computed with Matlab using Eq. (6.26), p. 177, of the book : F. van Diggelen, "A-GPS: Assisted GPS, GNSS, and SBAS", Artech House, 2009.
Coherent SNR (dB)		Squaring loss (dB)
-40		-40.3861
-39.99		-40.3761
-39.98		-40.3661
-39.97		-40.3561
-39.96		-40.3461
-39.95		-40.3361
-39.94		-40.3261
-39.93		-40.3161
-39.92		-40.3061
-39.91		-40.2961
-39.9		-40.2861
-39.89		-40.2761
-39.88		-40.2661
-39.87		-40.2561
-39.86		-40.2461
-39.85		-40.2361
-39.84		-40.2261
-39.83		-40.2161
-39.82		-40.2061
-39.81		-40.1961
-39.8		-40.1861
-39.79		-40.1761
-39.78		-40.1661
-39.77		-40.1561
-39.76		-40.1462
-39.75		-40.1362
-39.74		-40.1262
-39.73		-40.1162
-39.72		-40.1062
-39.71		-40.0962
-39.7		-40.0862
-39.69		-40.0762
-39.68		-40.0662
-39.67		-40.0562
-39.66		-40.0462
-39.65		-40.0362
-39.64		-40.0262
-39.63		-40.0162
-39.62		-40.0062
-39.61		-39.9962
-39.6		-39.9862
-39.59		-39.9762
-39.58		-39.9662
-39.57		-39.9562
-39.56		-39.9462
-39.55		-39.9362
-39.54		-39.9262
-39.53		-39.9162
-39.52		-39.9062
-39.51		-39.8962
-39.5		-39.8862
-39.49		-39.8762
-39.48		-39.8662
-39.47		-39.8562
-39.46		-39.8462
-39.45		-39.8362
-39.44		-39.8262
-39.43		-39.8162
-39.42		-39.8062
-39.41		-39.7962
-39.4		-39.7862
-39.39		-39.7762
-39.38		-39.7662
-39.37		-39.7562
-39.36		-39.7462
-39.35		-39.7362
-39.34		-39.7262
-39.33		-39.7162
-39.32		-39.7062
-39.31		-39.6962
-39.3		-39.6862
-39.29		-39.6762
-39.28		-39.6662
-39.27		-39.6562
-39.26		-39.6462
-39.25		-39.6362
-39.24		-39.6262
-39.23		-39.6162
-39.22		-39.6062
-39.21		-39.5962
-39.2		-39.5862
-39.19		-39.5762
-39.18		-39.5662
-39.17		-39.5562
-39.16		-39.5462
-39.15		-39.5362
-39.14		-39.5262
-39.13		-39.5162
-39.12		-39.5062
-39.11		-39.4962
-39.1		-39.4862
-39.09		-39.4762
-39.08		-39.4662
-39.07		-39.4562
-39.06		-39.4462
-39.05		-39.4362
-39.04		-39.4262
-39.03		-39.4162
-39.02		-39.4062
-39.01		-39.3962
-39		-39.3862
-38.99		-39.3762
-38.98		-39.3662
-38.97		-39.3562
-38.96		-39.3462
-38.95		-39.3362
-38.94		-39.3262
-38.93		-39.3162
-38.92		-39.3062
-38.91		-39.2962
-38.9		-39.2862
-38.89		-39.2762
-38.88		-39.2662
-38.87		-39.2562
-38.86		-39.2462
-38.85		-39.2362
-38.84		-39.2262
-38.83		-39.2162
-38.82		-39.2062
-38.81		-39.1962
-38.8		-39.1862
-38.79		-39.1762
-38.78		-39.1662
-38.77		-39.1562
-38.76		-39.1462
-38.75		-39.1362
-38.74		-39.1262
-38.73		-39.1162
-38.72		-39.1062
-38.71		-39.0962
-38.7		-39.0862
-38.69		-39.0762
-38.68		-39.0662
-38.67		-39.0562
-38.66		-39.0462
-38.65		-39.0362
-38.64		-39.0262
-38.63		-39.0162
-38.62		-39.0062
-38.61		-38.9962
-38.6		-38.9862
-38.59		-38.9762
-38.58		-38.9662
-38.57		-38.9562
-38.56		-38.9462
-38.55		-38.9362
-38.54		-38.9262
-38.53		-38.9162
-38.52		-38.9062
-38.51		-38.8962
-38.5		-38.8862
-38.49		-38.8762
-38.48		-38.8662
-38.47		-38.8562
-38.46		-38.8462
-38.45		-38.8362
-38.44		-38.8262
-38.43		-38.8162
-38.42		-38.8062
-38.41		-38.7962
-38.4		-38.7862
-38.39		-38.7762
-38.38		-38.7662
-38.37		-38.7562
-38.36		-38.7462
-38.35		-38.7362
-38.34		-38.7262
-38.33		-38.7162
-38.32		-38.7062
-38.31		-38.6962
-38.3		-38.6862
-38.29		-38.6762
-38.28		-38.6662
-38.27		-38.6562
-38.26		-38.6462
-38.25		-38.6362
-38.24		-38.6262
-38.23		-38.6162
-38.22		-38.6062
-38.21		-38.5962
-38.2		-38.5862
-38.19		-38.5762
-38.18		-38.5662
-38.17		-38.5562
-38.16		-38.5462
-38.15		-38.5362
-38.14		-38.5262
-38.13		-38.5162
-38.12		-38.5062
-38.11		-38.4962
-38.1		-38.4862
-38.09		-38.4762
-38.08		-38.4662
-38.07		-38.4562
-38.06		-38.4462
-38.05		-38.4362
-38.04		-38.4262
-38.03		-38.4162
-38.02		-38.4062
-38.01		-38.3962
-38		-38.3862
-37.99		-38.3762
-37.98		-38.3662
-37.97		-38.3562
-37.96		-38.3462
-37.95		-38.3362
-37.94		-38.3262
-37.93		-38.3162
-37.92		-38.3062
-37.91		-38.2962
-37.9		-38.2862
-37.89		-38.2762
-37.88		-38.2662
-37.87		-38.2562
-37.86		-38.2462
-37.85		-38.2362
-37.84		-38.2262
-37.83		-38.2162
-37.82		-38.2062
-37.81		-38.1962
-37.8		-38.1862
-37.79		-38.1762
-37.78		-38.1662
-37.77		-38.1562
-37.76		-38.1462
-37.75		-38.1362
-37.74		-38.1262
-37.73		-38.1162
-37.72		-38.1062
-37.71		-38.0962
-37.7		-38.0862
-37.69		-38.0762
-37.68		-38.0662
-37.67		-38.0562
-37.66		-38.0462
-37.65		-38.0362
-37.64		-38.0262
-37.63		-38.0162
-37.62		-38.0062
-37.61		-37.9962
-37.6		-37.9862
-37.59		-37.9762
-37.58		-37.9662
-37.57		-37.9562
-37.56		-37.9462
-37.55		-37.9362
-37.54		-37.9262
-37.53		-37.9162
-37.52		-37.9062
-37.51		-37.8962
-37.5		-37.8862
-37.49		-37.8762
-37.48		-37.8662
-37.47		-37.8562
-37.46		-37.8462
-37.45		-37.8362
-37.44		-37.8262
-37.43		-37.8162
-37.42		-37.8062
-37.41		-37.7962
-37.4		-37.7862
-37.39		-37.7762
-37.38		-37.7662
-37.37		-37.7562
-37.36		-37.7462
-37.35		-37.7362
-37.34		-37.7262
-37.33		-37.7162
-37.32		-37.7062
-37.31		-37.6962
-37.3		-37.6862
-37.29		-37.6762
-37.28		-37.6662
-37.27		-37.6562
-37.26		-37.6462
-37.25		-37.6362
-37.24		-37.6262
-37.23		-37.6162
-37.22		-37.6062
-37.21		-37.5962
-37.2		-37.5862
-37.19		-37.5762
-37.18		-37.5662
-37.17		-37.5562
-37.16		-37.5462
-37.15		-37.5362
-37.14		-37.5262
-37.13		-37.5162
-37.12		-37.5062
-37.11		-37.4962
-37.1		-37.4862
-37.09		-37.4762
-37.08		-37.4662
-37.07		-37.4562
-37.06		-37.4462
-37.05		-37.4362
-37.04		-37.4263
-37.03		-37.4163
-37.02		-37.4063
-37.01		-37.3963
-37		-37.3863
-36.99		-37.3763
-36.98		-37.3663
-36.97		-37.3563
-36.96		-37.3463
-36.95		-37.3363
-36.94		-37.3263
-36.93		-37.3163
-36.92		-37.3063
-36.91		-37.2963
-36.9		-37.2863
-36.89		-37.2763
-36.88		-37.2663
-36.87		-37.2563
-36.86		-37.2463
-36.85		-37.2363
-36.84		-37.2263
-36.83		-37.2163
-36.82		-37.2063
-36.81		-37.1963
-36.8		-37.1863
-36.79		-37.1763
-36.78		-37.1663
-36.77		-37.1563
-36.76		-37.1463
-36.75		-37.1363
-36.74		-37.1263
-36.73		-37.1163
-36.72		-37.1063
-36.71		-37.0963
-36.7		-37.0863
-36.69		-37.0763
-36.68		-37.0663
-36.67		-37.0563
-36.66		-37.0463
-36.65		-37.0363
-36.64		-37.0263
-36.63		-37.0163
-36.62		-37.0063
-36.61		-36.9963
-36.6		-36.9863
-36.59		-36.9763
-36.58		-36.9663
-36.57		-36.9563
-36.56		-36.9463
-36.55		-36.9363
-36.54		-36.9263
-36.53		-36.9163
-36.52		-36.9063
-36.51		-36.8963
-36.5		-36.8863
-36.49		-36.8763
-36.48		-36.8663
-36.47		-36.8563
-36.46		-36.8463
-36.45		-36.8363
-36.44		-36.8263
-36.43		-36.8163
-36.42		-36.8063
-36.41		-36.7963
-36.4		-36.7863
-36.39		-36.7763
-36.38		-36.7663
-36.37		-36.7563
-36.36		-36.7463
-36.35		-36.7363
-36.34		-36.7263
-36.33		-36.7163
-36.32		-36.7063
-36.31		-36.6963
-36.3		-36.6863
-36.29		-36.6763
-36.28		-36.6663
-36.27		-36.6563
-36.26		-36.6463
-36.25		-36.6363
-36.24		-36.6263
-36.23		-36.6163
-36.22		-36.6063
-36.21		-36.5963
-36.2		-36.5863
-36.19		-36.5763
-36.18		-36.5663
-36.17		-36.5563
-36.16		-36.5463
-36.15		-36.5363
-36.14		-36.5263
-36.13		-36.5163
-36.12		-36.5063
-36.11		-36.4963
-36.1		-36.4863
-36.09		-36.4763
-36.08		-36.4663
-36.07		-36.4563
-36.06		-36.4463
-36.05		-36.4363
-36.04		-36.4263
-36.03		-36.4163
-36.02		-36.4063
-36.01		-36.3963
-36		-36.3863
-35.99		-36.3763
-35.98		-36.3663
-35.97		-36.3563
-35.96		-36.3463
-35.95		-36.3363
-35.94		-36.3263
-35.93		-36.3163
-35.92		-36.3063
-35.91		-36.2963
-35.9		-36.2863
-35.89		-36.2763
-35.88		-36.2663
-35.87		-36.2563
-35.86		-36.2463
-35.85		-36.2363
-35.84		-36.2263
-35.83		-36.2163
-35.82		-36.2063
-35.81		-36.1963
-35.8		-36.1863
-35.79		-36.1763
-35.78		-36.1663
-35.77		-36.1563
-35.76		-36.1463
-35.75		-36.1363
-35.74		-36.1263
-35.73		-36.1163
-35.72		-36.1063
-35.71		-36.0963
-35.7		-36.0863
-35.69		-36.0763
-35.68		-36.0663
-35.67		-36.0563
-35.66		-36.0463
-35.65		-36.0363
-35.64		-36.0263
-35.63		-36.0163
-35.62		-36.0063
-35.61		-35.9963
-35.6		-35.9863
-35.59		-35.9763
-35.58		-35.9663
-35.57		-35.9563
-35.56		-35.9463
-35.55		-35.9363
-35.54		-35.9263
-35.53		-35.9163
-35.52		-35.9063
-35.51		-35.8963
-35.5		-35.8863
-35.49		-35.8763
-35.48		-35.8663
-35.47		-35.8563
-35.46		-35.8463
-35.45		-35.8363
-35.44		-35.8263
-35.43		-35.8163
-35.42		-35.8063
-35.41		-35.7963
-35.4		-35.7863
-35.39		-35.7763
-35.38		-35.7664
-35.37		-35.7564
-35.36		-35.7464
-35.35		-35.7364
-35.34		-35.7264
-35.33		-35.7164
-35.32		-35.7064
-35.31		-35.6964
-35.3		-35.6864
-35.29		-35.6764
-35.28		-35.6664
-35.27		-35.6564
-35.26		-35.6464
-35.25		-35.6364
-35.24		-35.6264
-35.23		-35.6164
-35.22		-35.6064
-35.21		-35.5964
-35.2		-35.5864
-35.19		-35.5764
-35.18		-35.5664
-35.17		-35.5564
-35.16		-35.5464
-35.15		-35.5364
-35.14		-35.5264
-35.13		-35.5164
-35.12		-35.5064
-35.11		-35.4964
-35.1		-35.4864
-35.09		-35.4764
-35.08		-35.4664
-35.07		-35.4564
-35.06		-35.4464
-35.05		-35.4364
-35.04		-35.4264
-35.03		-35.4164
-35.02		-35.4064
-35.01		-35.3964
-35		-35.3864
-34.99		-35.3764
-34.98		-35.3664
-34.97		-35.3564
-34.96		-35.3464
-34.95		-35.3364
-34.94		-35.3264
-34.93		-35.3164
-34.92		-35.3064
-34.91		-35.2964
-34.9		-35.2864
-34.89		-35.2764
-34.88		-35.2664
-34.87		-35.2564
-34.86		-35.2464
-34.85		-35.2364
-34.84		-35.2264
-34.83		-35.2164
-34.82		-35.2064
-34.81		-35.1964
-34.8		-35.1864
-34.79		-35.1764
-34.78		-35.1664
-34.77		-35.1564
-34.76		-35.1464
-34.75		-35.1364
-34.74		-35.1264
-34.73		-35.1164
-34.72		-35.1064
-34.71		-35.0964
-34.7		-35.0864
-34.69		-35.0764
-34.68		-35.0664
-34.67		-35.0564
-34.66		-35.0464
-34.65		-35.0364
-34.64		-35.0264
-34.63		-35.0164
-34.62		-35.0064
-34.61		-34.9964
-34.6		-34.9864
-34.59		-34.9764
-34.58		-34.9664
-34.57		-34.9564
-34.56		-34.9464
-34.55		-34.9364
-34.54		-34.9264
-34.53		-34.9164
-34.52		-34.9064
-34.51		-34.8964
-34.5		-34.8864
-34.49		-34.8764
-34.48		-34.8664
-34.47		-34.8564
-34.46		-34.8464
-34.45		-34.8364
-34.44		-34.8264
-34.43		-34.8164
-34.42		-34.8064
-34.41		-34.7964
-34.4		-34.7864
-34.39		-34.7764
-34.38		-34.7664
-34.37		-34.7564
-34.36		-34.7464
-34.35		-34.7364
-34.34		-34.7264
-34.33		-34.7164
-34.32		-34.7064
-34.31		-34.6964
-34.3		-34.6864
-34.29		-34.6764
-34.28		-34.6664
-34.27		-34.6564
-34.26		-34.6464
-34.25		-34.6364
-34.24		-34.6264
-34.23		-34.6164
-34.22		-34.6064
-34.21		-34.5964
-34.2		-34.5864
-34.19		-34.5764
-34.18		-34.5665
-34.17		-34.5565
-34.16		-34.5465
-34.15		-34.5365
-34.14		-34.5265
-34.13		-34.5165
-34.12		-34.5065
-34.11		-34.4965
-34.1		-34.4865
-34.09		-34.4765
-34.08		-34.4665
-34.07		-34.4565
-34.06		-34.4465
-34.05		-34.4365
-34.04		-34.4265
-34.03		-34.4165
-34.02		-34.4065
-34.01		-34.3965
-34		-34.3865
-33.99		-34.3765
-33.98		-34.3665
-33.97		-34.3565
-33.96		-34.3465
-33.95		-34.3365
-33.94		-34.3265
-33.93		-34.3165
-33.92		-34.3065
-33.91		-34.2965
-33.9		-34.2865
-33.89		-34.2765
-33.88		-34.2665
-33.87		-34.2565
-33.86		-34.2465
-33.85		-34.2365
-33.84		-34.2265
-33.83		-34.2165
-33.82		-34.2065
-33.81		-34.1965
-33.8		-34.1865
-33.79		-34.1765
-33.78		-34.1665
-33.77		-34.1565
-33.76		-34.1465
-33.75		-34.1365
-33.74		-34.1265
-33.73		-34.1165
-33.72		-34.1065
-33.71		-34.0965
-33.7		-34.0865
-33.69		-34.0765
-33.68		-34.0665
-33.67		-34.0565
-33.66		-34.0465
-33.65		-34.0365
-33.64		-34.0265
-33.63		-34.0165
-33.62		-34.0065
-33.61		-33.9965
-33.6		-33.9865
-33.59		-33.9765
-33.58		-33.9665
-33.57		-33.9565
-33.56		-33.9465
-33.55		-33.9365
-33.54		-33.9265
-33.53		-33.9165
-33.52		-33.9065
-33.51		-33.8965
-33.5		-33.8865
-33.49		-33.8765
-33.48		-33.8665
-33.47		-33.8565
-33.46		-33.8465
-33.45		-33.8365
-33.44		-33.8265
-33.43		-33.8165
-33.42		-33.8065
-33.41		-33.7965
-33.4		-33.7865
-33.39		-33.7765
-33.38		-33.7665
-33.37		-33.7565
-33.36		-33.7465
-33.35		-33.7365
-33.34		-33.7265
-33.33		-33.7165
-33.32		-33.7065
-33.31		-33.6965
-33.3		-33.6865
-33.29		-33.6765
-33.28		-33.6665
-33.27		-33.6565
-33.26		-33.6465
-33.25		-33.6365
-33.24		-33.6266
-33.23		-33.6166
-33.22		-33.6066
-33.21		-33.5966
-33.2		-33.5866
-33.19		-33.5766
-33.18		-33.5666
-33.17		-33.5566
-33.16		-33.5466
-33.15		-33.5366
-33.14		-33.5266
-33.13		-33.5166
-33.12		-33.5066
-33.11		-33.4966
-33.1		-33.4866
-33.09		-33.4766
-33.08		-33.4666
-33.07		-33.4566
-33.06		-33.4466
-33.05		-33.4366
-33.04		-33.4266
-33.03		-33.4166
-33.02		-33.4066
-33.01		-33.3966
-33		-33.3866
-32.99		-33.3766
-32.98		-33.3666
-32.97		-33.3566
-32.96		-33.3466
-32.95		-33.3366
-32.94		-33.3266
-32.93		-33.3166
-32.92		-33.3066
-32.91		-33.2966
-32.9		-33.2866
-32.89		-33.2766
-32.88		-33.2666
-32.87		-33.2566
-32.86		-33.2466
-32.85		-33.2366
-32.84		-33.2266
-32.83		-33.2166
-32.82		-33.2066
-32.81		-33.1966
-32.8		-33.1866
-32.79		-33.1766
-32.78		-33.1666
-32.77		-33.1566
-32.76		-33.1466
-32.75		-33.1366
-32.74		-33.1266
-32.73		-33.1166
-32.72		-33.1066
-32.71		-33.0966
-32.7		-33.0866
-32.69		-33.0766
-32.68		-33.0666
-32.67		-33.0566
-32.66		-33.0466
-32.65		-33.0366
-32.64		-33.0266
-32.63		-33.0166
-32.62		-33.0066
-32.61		-32.9966
-32.6		-32.9866
-32.59		-32.9766
-32.58		-32.9666
-32.57		-32.9566
-32.56		-32.9466
-32.55		-32.9366
-32.54		-32.9266
-32.53		-32.9166
-32.52		-32.9066
-32.51		-32.8966
-32.5		-32.8866
-32.49		-32.8766
-32.48		-32.8666
-32.47		-32.8567
-32.46		-32.8467
-32.45		-32.8367
-32.44		-32.8267
-32.43		-32.8167
-32.42		-32.8067
-32.41		-32.7967
-32.4		-32.7867
-32.39		-32.7767
-32.38		-32.7667
-32.37		-32.7567
-32.36		-32.7467
-32.35		-32.7367
-32.34		-32.7267
-32.33		-32.7167
-32.32		-32.7067
-32.31		-32.6967
-32.3		-32.6867
-32.29		-32.6767
-32.28		-32.6667
-32.27		-32.6567
-32.26		-32.6467
-32.25		-32.6367
-32.24		-32.6267
-32.23		-32.6167
-32.22		-32.6067
-32.21		-32.5967
-32.2		-32.5867
-32.19		-32.5767
-32.18		-32.5667
-32.17		-32.5567
-32.16		-32.5467
-32.15		-32.5367
-32.14		-32.5267
-32.13		-32.5167
-32.12		-32.5067
-32.11		-32.4967
-32.1		-32.4867
-32.09		-32.4767
-32.08		-32.4667
-32.07		-32.4567
-32.06		-32.4467
-32.05		-32.4367
-32.04		-32.4267
-32.03		-32.4167
-32.02		-32.4067
-32.01		-32.3967
-32		-32.3867
-31.99		-32.3767
-31.98		-32.3667
-31.97		-32.3567
-31.96		-32.3467
-31.95		-32.3367
-31.94		-32.3267
-31.93		-32.3167
-31.92		-32.3067
-31.91		-32.2967
-31.9		-32.2867
-31.89		-32.2767
-31.88		-32.2667
-31.87		-32.2567
-31.86		-32.2467
-31.85		-32.2367
-31.84		-32.2267
-31.83		-32.2167
-31.82		-32.2067
-31.81		-32.1968
-31.8		-32.1868
-31.79		-32.1768
-31.78		-32.1668
-31.77		-32.1568
-31.76		-32.1468
-31.75		-32.1368
-31.74		-32.1268
-31.73		-32.1168
-31.72		-32.1068
-31.71		-32.0968
-31.7		-32.0868
-31.69		-32.0768
-31.68		-32.0668
-31.67		-32.0568
-31.66		-32.0468
-31.65		-32.0368
-31.64		-32.0268
-31.63		-32.0168
-31.62		-32.0068
-31.61		-31.9968
-31.6		-31.9868
-31.59		-31.9768
-31.58		-31.9668
-31.57		-31.9568
-31.56		-31.9468
-31.55		-31.9368
-31.54		-31.9268
-31.53		-31.9168
-31.52		-31.9068
-31.51		-31.8968
-31.5		-31.8868
-31.49		-31.8768
-31.48		-31.8668
-31.47		-31.8568
-31.46		-31.8468
-31.45		-31.8368
-31.44		-31.8268
-31.43		-31.8168
-31.42		-31.8068
-31.41		-31.7968
-31.4		-31.7868
-31.39		-31.7768
-31.38		-31.7668
-31.37		-31.7568
-31.36		-31.7468
-31.35		-31.7368
-31.34		-31.7268
-31.33		-31.7168
-31.32		-31.7068
-31.31		-31.6968
-31.3		-31.6868
-31.29		-31.6768
-31.28		-31.6668
-31.27		-31.6568
-31.26		-31.6468
-31.25		-31.6368
-31.24		-31.6269
-31.23		-31.6169
-31.22		-31.6069
-31.21		-31.5969
-31.2		-31.5869
-31.19		-31.5769
-31.18		-31.5669
-31.17		-31.5569
-31.16		-31.5469
-31.15		-31.5369
-31.14		-31.5269
-31.13		-31.5169
-31.12		-31.5069
-31.11		-31.4969
-31.1		-31.4869
-31.09		-31.4769
-31.08		-31.4669
-31.07		-31.4569
-31.06		-31.4469
-31.05		-31.4369
-31.04		-31.4269
-31.03		-31.4169
-31.02		-31.4069
-31.01		-31.3969
-31		-31.3869
-30.99		-31.3769
-30.98		-31.3669
-30.97		-31.3569
-30.96		-31.3469
-30.95		-31.3369
-30.94		-31.3269
-30.93		-31.3169
-30.92		-31.3069
-30.91		-31.2969
-30.9		-31.2869
-30.89		-31.2769
-30.88		-31.2669
-30.87		-31.2569
-30.86		-31.2469
-30.85		-31.2369
-30.84		-31.2269
-30.83		-31.2169
-30.82		-31.2069
-30.81		-31.1969
-30.8		-31.1869
-30.79		-31.1769
-30.78		-31.1669
-30.77		-31.1569
-30.76		-31.1469
-30.75		-31.1369
-30.74		-31.127
-30.73		-31.117
-30.72		-31.107
-30.71		-31.097
-30.7		-31.087
-30.69		-31.077
-30.68		-31.067
-30.67		-31.057
-30.66		-31.047
-30.65		-31.037
-30.64		-31.027
-30.63		-31.017
-30.62		-31.007
-30.61		-30.997
-30.6		-30.987
-30.59		-30.977
-30.58		-30.967
-30.57		-30.957
-30.56		-30.947
-30.55		-30.937
-30.54		-30.927
-30.53		-30.917
-30.52		-30.907
-30.51		-30.897
-30.5		-30.887
-30.49		-30.877
-30.48		-30.867
-30.47		-30.857
-30.46		-30.847
-30.45		-30.837
-30.44		-30.827
-30.43		-30.817
-30.42		-30.807
-30.41		-30.797
-30.4		-30.787
-30.39		-30.777
-30.38		-30.767
-30.37		-30.757
-30.36		-30.747
-30.35		-30.737
-30.34		-30.727
-30.33		-30.717
-30.32		-30.707
-30.31		-30.697
-30.3		-30.687
-30.29		-30.6771
-30.28		-30.6671
-30.27		-30.6571
-30.26		-30.6471
-30.25		-30.6371
-30.24		-30.6271
-30.23		-30.6171
-30.22		-30.6071
-30.21		-30.5971
-30.2		-30.5871
-30.19		-30.5771
-30.18		-30.5671
-30.17		-30.5571
-30.16		-30.5471
-30.15		-30.5371
-30.14		-30.5271
-30.13		-30.5171
-30.12		-30.5071
-30.11		-30.4971
-30.1		-30.4871
-30.09		-30.4771
-30.08		-30.4671
-30.07		-30.4571
-30.06		-30.4471
-30.05		-30.4371
-30.04		-30.4271
-30.03		-30.4171
-30.02		-30.4071
-30.01		-30.3971
-30		-30.3871
-29.99		-30.3771
-29.98		-30.3671
-29.97		-30.3571
-29.96		-30.3471
-29.95		-30.3371
-29.94		-30.3271
-29.93		-30.3171
-29.92		-30.3071
-29.91		-30.2971
-29.9		-30.2871
-29.89		-30.2771
-29.88		-30.2672
-29.87		-30.2572
-29.86		-30.2472
-29.85		-30.2372
-29.84		-30.2272
-29.83		-30.2172
-29.82		-30.2072
-29.81		-30.1972
-29.8		-30.1872
-29.79		-30.1772
-29.78		-30.1672
-29.77		-30.1572
-29.76		-30.1472
-29.75		-30.1372
-29.74		-30.1272
-29.73		-30.1172
-29.72		-30.1072
-29.71		-30.0972
-29.7		-30.0872
-29.69		-30.0772
-29.68		-30.0672
-29.67		-30.0572
-29.66		-30.0472
-29.65		-30.0372
-29.64		-30.0272
-29.63		-30.0172
-29.62		-30.0072
-29.61		-29.9972
-29.6		-29.9872
-29.59		-29.9772
-29.58		-29.9672
-29.57		-29.9572
-29.56		-29.9472
-29.55		-29.9372
-29.54		-29.9272
-29.53		-29.9172
-29.52		-29.9072
-29.51		-29.8973
-29.5		-29.8873
-29.49		-29.8773
-29.48		-29.8673
-29.47		-29.8573
-29.46		-29.8473
-29.45		-29.8373
-29.44		-29.8273
-29.43		-29.8173
-29.42		-29.8073
-29.41		-29.7973
-29.4		-29.7873
-29.39		-29.7773
-29.38		-29.7673
-29.37		-29.7573
-29.36		-29.7473
-29.35		-29.7373
-29.34		-29.7273
-29.33		-29.7173
-29.32		-29.7073
-29.31		-29.6973
-29.3		-29.6873
-29.29		-29.6773
-29.28		-29.6673
-29.27		-29.6573
-29.26		-29.6473
-29.25		-29.6373
-29.24		-29.6273
-29.23		-29.6173
-29.22		-29.6073
-29.21		-29.5973
-29.2		-29.5873
-29.19		-29.5773
-29.18		-29.5673
-29.17		-29.5573
-29.16		-29.5474
-29.15		-29.5374
-29.14		-29.5274
-29.13		-29.5174
-29.12		-29.5074
-29.11		-29.4974
-29.1		-29.4874
-29.09		-29.4774
-29.08		-29.4674
-29.07		-29.4574
-29.06		-29.4474
-29.05		-29.4374
-29.04		-29.4274
-29.03		-29.4174
-29.02		-29.4074
-29.01		-29.3974
-29		-29.3874
-28.99		-29.3774
-28.98		-29.3674
-28.97		-29.3574
-28.96		-29.3474
-28.95		-29.3374
-28.94		-29.3274
-28.93		-29.3174
-28.92		-29.3074
-28.91		-29.2974
-28.9		-29.2874
-28.89		-29.2774
-28.88		-29.2674
-28.87		-29.2574
-28.86		-29.2474
-28.85		-29.2375
-28.84		-29.2275
-28.83		-29.2175
-28.82		-29.2075
-28.81		-29.1975
-28.8		-29.1875
-28.79		-29.1775
-28.78		-29.1675
-28.77		-29.1575
-28.76		-29.1475
-28.75		-29.1375
-28.74		-29.1275
-28.73		-29.1175
-28.72		-29.1075
-28.71		-29.0975
-28.7		-29.0875
-28.69		-29.0775
-28.68		-29.0675
-28.67		-29.0575
-28.66		-29.0475
-28.65		-29.0375
-28.64		-29.0275
-28.63		-29.0175
-28.62		-29.0075
-28.61		-28.9975
-28.6		-28.9875
-28.59		-28.9775
-28.58		-28.9675
-28.57		-28.9575
-28.56		-28.9475
-28.55		-28.9376
-28.54		-28.9276
-28.53		-28.9176
-28.52		-28.9076
-28.51		-28.8976
-28.5		-28.8876
-28.49		-28.8776
-28.48		-28.8676
-28.47		-28.8576
-28.46		-28.8476
-28.45		-28.8376
-28.44		-28.8276
-28.43		-28.8176
-28.42		-28.8076
-28.41		-28.7976
-28.4		-28.7876
-28.39		-28.7776
-28.38		-28.7676
-28.37		-28.7576
-28.36		-28.7476
-28.35		-28.7376
-28.34		-28.7276
-28.33		-28.7176
-28.32		-28.7076
-28.31		-28.6976
-28.3		-28.6876
-28.29		-28.6776
-28.28		-28.6676
-28.27		-28.6577
-28.26		-28.6477
-28.25		-28.6377
-28.24		-28.6277
-28.23		-28.6177
-28.22		-28.6077
-28.21		-28.5977
-28.2		-28.5877
-28.19		-28.5777
-28.18		-28.5677
-28.17		-28.5577
-28.16		-28.5477
-28.15		-28.5377
-28.14		-28.5277
-28.13		-28.5177
-28.12		-28.5077
-28.11		-28.4977
-28.1		-28.4877
-28.09		-28.4777
-28.08		-28.4677
-28.07		-28.4577
-28.06		-28.4477
-28.05		-28.4377
-28.04		-28.4277
-28.03		-28.4177
-28.02		-28.4077
-28.01		-28.3978
-28		-28.3878
-27.99		-28.3778
-27.98		-28.3678
-27.97		-28.3578
-27.96		-28.3478
-27.95		-28.3378
-27.94		-28.3278
-27.93		-28.3178
-27.92		-28.3078
-27.91		-28.2978
-27.9		-28.2878
-27.89		-28.2778
-27.88		-28.2678
-27.87		-28.2578
-27.86		-28.2478
-27.85		-28.2378
-27.84		-28.2278
-27.83		-28.2178
-27.82		-28.2078
-27.81		-28.1978
-27.8		-28.1878
-27.79		-28.1778
-27.78		-28.1678
-27.77		-28.1578
-27.76		-28.1479
-27.75		-28.1379
-27.74		-28.1279
-27.73		-28.1179
-27.72		-28.1079
-27.71		-28.0979
-27.7		-28.0879
-27.69		-28.0779
-27.68		-28.0679
-27.67		-28.0579
-27.66		-28.0479
-27.65		-28.0379
-27.64		-28.0279
-27.63		-28.0179
-27.62		-28.0079
-27.61		-27.9979
-27.6		-27.9879
-27.59		-27.9779
-27.58		-27.9679
-27.57		-27.9579
-27.56		-27.9479
-27.55		-27.9379
-27.54		-27.9279
-27.53		-27.918
-27.52		-27.908
-27.51		-27.898
-27.5		-27.888
-27.49		-27.878
-27.48		-27.868
-27.47		-27.858
-27.46		-27.848
-27.45		-27.838
-27.44		-27.828
-27.43		-27.818
-27.42		-27.808
-27.41		-27.798
-27.4		-27.788
-27.39		-27.778
-27.38		-27.768
-27.37		-27.758
-27.36		-27.748
-27.35		-27.738
-27.34		-27.728
-27.33		-27.718
-27.32		-27.708
-27.31		-27.6981
-27.3		-27.6881
-27.29		-27.6781
-27.28		-27.6681
-27.27		-27.6581
-27.26		-27.6481
-27.25		-27.6381
-27.24		-27.6281
-27.23		-27.6181
-27.22		-27.6081
-27.21		-27.5981
-27.2		-27.5881
-27.19		-27.5781
-27.18		-27.5681
-27.17		-27.5581
-27.16		-27.5481
-27.15		-27.5381
-27.14		-27.5281
-27.13		-27.5181
-27.12		-27.5081
-27.11		-27.4981
-27.1		-27.4882
-27.09		-27.4782
-27.08		-27.4682
-27.07		-27.4582
-27.06		-27.4482
-27.05		-27.4382
-27.04		-27.4282
-27.03		-27.4182
-27.02		-27.4082
-27.01		-27.3982
-27		-27.3882
-26.99		-27.3782
-26.98		-27.3682
-26.97		-27.3582
-26.96		-27.3482
-26.95		-27.3382
-26.94		-27.3282
-26.93		-27.3182
-26.92		-27.3082
-26.91		-27.2982
-26.9		-27.2883
-26.89		-27.2783
-26.88		-27.2683
-26.87		-27.2583
-26.86		-27.2483
-26.85		-27.2383
-26.84		-27.2283
-26.83		-27.2183
-26.82		-27.2083
-26.81		-27.1983
-26.8		-27.1883
-26.79		-27.1783
-26.78		-27.1683
-26.77		-27.1583
-26.76		-27.1483
-26.75		-27.1383
-26.74		-27.1283
-26.73		-27.1183
-26.72		-27.1083
-26.71		-27.0984
-26.7		-27.0884
-26.69		-27.0784
-26.68		-27.0684
-26.67		-27.0584
-26.66		-27.0484
-26.65		-27.0384
-26.64		-27.0284
-26.63		-27.0184
-26.62		-27.0084
-26.61		-26.9984
-26.6		-26.9884
-26.59		-26.9784
-26.58		-26.9684
-26.57		-26.9584
-26.56		-26.9484
-26.55		-26.9384
-26.54		-26.9284
-26.53		-26.9184
-26.52		-26.9085
-26.51		-26.8985
-26.5		-26.8885
-26.49		-26.8785
-26.48		-26.8685
-26.47		-26.8585
-26.46		-26.8485
-26.45		-26.8385
-26.44		-26.8285
-26.43		-26.8185
-26.42		-26.8085
-26.41		-26.7985
-26.4		-26.7885
-26.39		-26.7785
-26.38		-26.7685
-26.37		-26.7585
-26.36		-26.7485
-26.35		-26.7386
-26.34		-26.7286
-26.33		-26.7186
-26.32		-26.7086
-26.31		-26.6986
-26.3		-26.6886
-26.29		-26.6786
-26.28		-26.6686
-26.27		-26.6586
-26.26		-26.6486
-26.25		-26.6386
-26.24		-26.6286
-26.23		-26.6186
-26.22		-26.6086
-26.21		-26.5986
-26.2		-26.5886
-26.19		-26.5786
-26.18		-26.5687
-26.17		-26.5587
-26.16		-26.5487
-26.15		-26.5387
-26.14		-26.5287
-26.13		-26.5187
-26.12		-26.5087
-26.11		-26.4987
-26.1		-26.4887
-26.09		-26.4787
-26.08		-26.4687
-26.07		-26.4587
-26.06		-26.4487
-26.05		-26.4387
-26.04		-26.4287
-26.03		-26.4187
-26.02		-26.4087
-26.01		-26.3988
-26		-26.3888
-25.99		-26.3788
-25.98		-26.3688
-25.97		-26.3588
-25.96		-26.3488
-25.95		-26.3388
-25.94		-26.3288
-25.93		-26.3188
-25.92		-26.3088
-25.91		-26.2988
-25.9		-26.2888
-25.89		-26.2788
-25.88		-26.2688
-25.87		-26.2588
-25.86		-26.2489
-25.85		-26.2389
-25.84		-26.2289
-25.83		-26.2189
-25.82		-26.2089
-25.81		-26.1989
-25.8		-26.1889
-25.79		-26.1789
-25.78		-26.1689
-25.77		-26.1589
-25.76		-26.1489
-25.75		-26.1389
-25.74		-26.1289
-25.73		-26.1189
-25.72		-26.1089
-25.71		-26.099
-25.7		-26.089
-25.69		-26.079
-25.68		-26.069
-25.67		-26.059
-25.66		-26.049
-25.65		-26.039
-25.64		-26.029
-25.63		-26.019
-25.62		-26.009
-25.61		-25.999
-25.6		-25.989
-25.59		-25.979
-25.58		-25.969
-25.57		-25.959
-25.56		-25.9491
-25.55		-25.9391
-25.54		-25.9291
-25.53		-25.9191
-25.52		-25.9091
-25.51		-25.8991
-25.5		-25.8891
-25.49		-25.8791
-25.48		-25.8691
-25.47		-25.8591
-25.46		-25.8491
-25.45		-25.8391
-25.44		-25.8291
-25.43		-25.8191
-25.42		-25.8092
-25.41		-25.7992
-25.4		-25.7892
-25.39		-25.7792
-25.38		-25.7692
-25.37		-25.7592
-25.36		-25.7492
-25.35		-25.7392
-25.34		-25.7292
-25.33		-25.7192
-25.32		-25.7092
-25.31		-25.6992
-25.3		-25.6892
-25.29		-25.6792
-25.28		-25.6693
-25.27		-25.6593
-25.26		-25.6493
-25.25		-25.6393
-25.24		-25.6293
-25.23		-25.6193
-25.22		-25.6093
-25.21		-25.5993
-25.2		-25.5893
-25.19		-25.5793
-25.18		-25.5693
-25.17		-25.5593
-25.16		-25.5493
-25.15		-25.5394
-25.14		-25.5294
-25.13		-25.5194
-25.12		-25.5094
-25.11		-25.4994
-25.1		-25.4894
-25.09		-25.4794
-25.08		-25.4694
-25.07		-25.4594
-25.06		-25.4494
-25.05		-25.4394
-25.04		-25.4294
-25.03		-25.4194
-25.02		-25.4095
-25.01		-25.3995
-25		-25.3895
-24.99		-25.3795
-24.98		-25.3695
-24.97		-25.3595
-24.96		-25.3495
-24.95		-25.3395
-24.94		-25.3295
-24.93		-25.3195
-24.92		-25.3095
-24.91		-25.2995
-24.9		-25.2895
-24.89		-25.2796
-24.88		-25.2696
-24.87		-25.2596
-24.86		-25.2496
-24.85		-25.2396
-24.84		-25.2296
-24.83		-25.2196
-24.82		-25.2096
-24.81		-25.1996
-24.8		-25.1896
-24.79		-25.1796
-24.78		-25.1696
-24.77		-25.1597
-24.76		-25.1497
-24.75		-25.1397
-24.74		-25.1297
-24.73		-25.1197
-24.72		-25.1097
-24.71		-25.0997
-24.7		-25.0897
-24.69		-25.0797
-24.68		-25.0697
-24.67		-25.0597
-24.66		-25.0497
-24.65		-25.0398
-24.64		-25.0298
-24.63		-25.0198
-24.62		-25.0098
-24.61		-24.9998
-24.6		-24.9898
-24.59		-24.9798
-24.58		-24.9698
-24.57		-24.9598
-24.56		-24.9498
-24.55		-24.9398
-24.54		-24.9299
-24.53		-24.9199
-24.52		-24.9099
-24.51		-24.8999
-24.5		-24.8899
-24.49		-24.8799
-24.48		-24.8699
-24.47		-24.8599
-24.46		-24.8499
-24.45		-24.8399
-24.44		-24.8299
-24.43		-24.8199
-24.42		-24.81
-24.41		-24.8
-24.4		-24.79
-24.39		-24.78
-24.38		-24.77
-24.37		-24.76
-24.36		-24.75
-24.35		-24.74
-24.34		-24.73
-24.33		-24.72
-24.32		-24.71
-24.31		-24.7001
-24.3		-24.6901
-24.29		-24.6801
-24.28		-24.6701
-24.27		-24.6601
-24.26		-24.6501
-24.25		-24.6401
-24.24		-24.6301
-24.23		-24.6201
-24.22		-24.6101
-24.21		-24.6002
-24.2		-24.5902
-24.19		-24.5802
-24.18		-24.5702
-24.17		-24.5602
-24.16		-24.5502
-24.15		-24.5402
-24.14		-24.5302
-24.13		-24.5202
-24.12		-24.5102
-24.11		-24.5002
-24.1		-24.4903
-24.09		-24.4803
-24.08		-24.4703
-24.07		-24.4603
-24.06		-24.4503
-24.05		-24.4403
-24.04		-24.4303
-24.03		-24.4203
-24.02		-24.4103
-24.01		-24.4003
-24		-24.3904
-23.99		-24.3804
-23.98		-24.3704
-23.97		-24.3604
-23.96		-24.3504
-23.95		-24.3404
-23.94		-24.3304
-23.93		-24.3204
-23.92		-24.3104
-23.91		-24.3004
-23.9		-24.2905
-23.89		-24.2805
-23.88		-24.2705
-23.87		-24.2605
-23.86		-24.2505
-23.85		-24.2405
-23.84		-24.2305
-23.83		-24.2205
-23.82		-24.2105
-23.81		-24.2005
-23.8		-24.1906
-23.79		-24.1806
-23.78		-24.1706
-23.77		-24.1606
-23.76		-24.1506
-23.75		-24.1406
-23.74		-24.1306
-23.73		-24.1206
-23.72		-24.1106
-23.71		-24.1007
-23.7		-24.0907
-23.69		-24.0807
-23.68		-24.0707
-23.67		-24.0607
-23.66		-24.0507
-23.65		-24.0407
-23.64		-24.0307
-23.63		-24.0207
-23.62		-24.0108
-23.61		-24.0008
-23.6		-23.9908
-23.59		-23.9808
-23.58		-23.9708
-23.57		-23.9608
-23.56		-23.9508
-23.55		-23.9408
-23.54		-23.9308
-23.53		-23.9208
-23.52		-23.9109
-23.51		-23.9009
-23.5		-23.8909
-23.49		-23.8809
-23.48		-23.8709
-23.47		-23.8609
-23.46		-23.8509
-23.45		-23.8409
-23.44		-23.831
-23.43		-23.821
-23.42		-23.811
-23.41		-23.801
-23.4		-23.791
-23.39		-23.781
-23.38		-23.771
-23.37		-23.761
-23.36		-23.751
-23.35		-23.7411
-23.34		-23.7311
-23.33		-23.7211
-23.32		-23.7111
-23.31		-23.7011
-23.3		-23.6911
-23.29		-23.6811
-23.28		-23.6711
-23.27		-23.6611
-23.26		-23.6512
-23.25		-23.6412
-23.24		-23.6312
-23.23		-23.6212
-23.22		-23.6112
-23.21		-23.6012
-23.2		-23.5912
-23.19		-23.5812
-23.18		-23.5713
-23.17		-23.5613
-23.16		-23.5513
-23.15		-23.5413
-23.14		-23.5313
-23.13		-23.5213
-23.12		-23.5113
-23.11		-23.5013
-23.1		-23.4914
-23.09		-23.4814
-23.08		-23.4714
-23.07		-23.4614
-23.06		-23.4514
-23.05		-23.4414
-23.04		-23.4314
-23.03		-23.4214
-23.02		-23.4114
-23.01		-23.4015
-23		-23.3915
-22.99		-23.3815
-22.98		-23.3715
-22.97		-23.3615
-22.96		-23.3515
-22.95		-23.3415
-22.94		-23.3315
-22.93		-23.3216
-22.92		-23.3116
-22.91		-23.3016
-22.9		-23.2916
-22.89		-23.2816
-22.88		-23.2716
-22.87		-23.2616
-22.86		-23.2517
-22.85		-23.2417
-22.84		-23.2317
-22.83		-23.2217
-22.82		-23.2117
-22.81		-23.2017
-22.8		-23.1917
-22.79		-23.1817
-22.78		-23.1718
-22.77		-23.1618
-22.76		-23.1518
-22.75		-23.1418
-22.74		-23.1318
-22.73		-23.1218
-22.72		-23.1118
-22.71		-23.1018
-22.7		-23.0919
-22.69		-23.0819
-22.68		-23.0719
-22.67		-23.0619
-22.66		-23.0519
-22.65		-23.0419
-22.64		-23.0319
-22.63		-23.022
-22.62		-23.012
-22.61		-23.002
-22.6		-22.992
-22.59		-22.982
-22.58		-22.972
-22.57		-22.962
-22.56		-22.9521
-22.55		-22.9421
-22.54		-22.9321
-22.53		-22.9221
-22.52		-22.9121
-22.51		-22.9021
-22.5		-22.8921
-22.49		-22.8822
-22.48		-22.8722
-22.47		-22.8622
-22.46		-22.8522
-22.45		-22.8422
-22.44		-22.8322
-22.43		-22.8222
-22.42		-22.8123
-22.41		-22.8023
-22.4		-22.7923
-22.39		-22.7823
-22.38		-22.7723
-22.37		-22.7623
-22.36		-22.7523
-22.35		-22.7424
-22.34		-22.7324
-22.33		-22.7224
-22.32		-22.7124
-22.31		-22.7024
-22.3		-22.6924
-22.29		-22.6824
-22.28		-22.6725
-22.27		-22.6625
-22.26		-22.6525
-22.25		-22.6425
-22.24		-22.6325
-22.23		-22.6225
-22.22		-22.6125
-22.21		-22.6026
-22.2		-22.5926
-22.19		-22.5826
-22.18		-22.5726
-22.17		-22.5626
-22.16		-22.5526
-22.15		-22.5426
-22.14		-22.5327
-22.13		-22.5227
-22.12		-22.5127
-22.11		-22.5027
-22.1		-22.4927
-22.09		-22.4827
-22.08		-22.4728
-22.07		-22.4628
-22.06		-22.4528
-22.05		-22.4428
-22.04		-22.4328
-22.03		-22.4228
-22.02		-22.4129
-22.01		-22.4029
-22		-22.3929
-21.99		-22.3829
-21.98		-22.3729
-21.97		-22.3629
-21.96		-22.3529
-21.95		-22.343
-21.94		-22.333
-21.93		-22.323
-21.92		-22.313
-21.91		-22.303
-21.9		-22.293
-21.89		-22.2831
-21.88		-22.2731
-21.87		-22.2631
-21.86		-22.2531
-21.85		-22.2431
-21.84		-22.2331
-21.83		-22.2232
-21.82		-22.2132
-21.81		-22.2032
-21.8		-22.1932
-21.79		-22.1832
-21.78		-22.1732
-21.77		-22.1633
-21.76		-22.1533
-21.75		-22.1433
-21.74		-22.1333
-21.73		-22.1233
-21.72		-22.1133
-21.71		-22.1034
-21.7		-22.0934
-21.69		-22.0834
-21.68		-22.0734
-21.67		-22.0634
-21.66		-22.0534
-21.65		-22.0435
-21.64		-22.0335
-21.63		-22.0235
-21.62		-22.0135
-21.61		-22.0035
-21.6		-21.9935
-21.59		-21.9836
-21.58		-21.9736
-21.57		-21.9636
-21.56		-21.9536
-21.55		-21.9436
-21.54		-21.9336
-21.53		-21.9237
-21.52		-21.9137
-21.51		-21.9037
-21.5		-21.8937
-21.49		-21.8837
-21.48		-21.8738
-21.47		-21.8638
-21.46		-21.8538
-21.45		-21.8438
-21.44		-21.8338
-21.43		-21.8238
-21.42		-21.8139
-21.41		-21.8039
-21.4		-21.7939
-21.39		-21.7839
-21.38		-21.7739
-21.37		-21.7639
-21.36		-21.754
-21.35		-21.744
-21.34		-21.734
-21.33		-21.724
-21.32		-21.714
-21.31		-21.7041
-21.3		-21.6941
-21.29		-21.6841
-21.28		-21.6741
-21.27		-21.6641
-21.26		-21.6542
-21.25		-21.6442
-21.24		-21.6342
-21.23		-21.6242
-21.22		-21.6142
-21.21		-21.6042
-21.2		-21.5943
-21.19		-21.5843
-21.18		-21.5743
-21.17		-21.5643
-21.16		-21.5543
-21.15		-21.5444
-21.14		-21.5344
-21.13		-21.5244
-21.12		-21.5144
-21.11		-21.5044
-21.1		-21.4945
-21.09		-21.4845
-21.08		-21.4745
-21.07		-21.4645
-21.06		-21.4545
-21.05		-21.4446
-21.04		-21.4346
-21.03		-21.4246
-21.02		-21.4146
-21.01		-21.4046
-21		-21.3947
-20.99		-21.3847
-20.98		-21.3747
-20.97		-21.3647
-20.96		-21.3547
-20.95		-21.3448
-20.94		-21.3348
-20.93		-21.3248
-20.92		-21.3148
-20.91		-21.3048
-20.9		-21.2949
-20.89		-21.2849
-20.88		-21.2749
-20.87		-21.2649
-20.86		-21.2549
-20.85		-21.245
-20.84		-21.235
-20.83		-21.225
-20.82		-21.215
-20.81		-21.205
-20.8		-21.1951
-20.79		-21.1851
-20.78		-21.1751
-20.77		-21.1651
-20.76		-21.1551
-20.75		-21.1452
-20.74		-21.1352
-20.73		-21.1252
-20.72		-21.1152
-20.71		-21.1052
-20.7		-21.0953
-20.69		-21.0853
-20.68		-21.0753
-20.67		-21.0653
-20.66		-21.0554
-20.65		-21.0454
-20.64		-21.0354
-20.63		-21.0254
-20.62		-21.0154
-20.61		-21.0055
-20.6		-20.9955
-20.59		-20.9855
-20.58		-20.9755
-20.57		-20.9655
-20.56		-20.9556
-20.55		-20.9456
-20.54		-20.9356
-20.53		-20.9256
-20.52		-20.9157
-20.51		-20.9057
-20.5		-20.8957
-20.49		-20.8857
-20.48		-20.8757
-20.47		-20.8658
-20.46		-20.8558
-20.45		-20.8458
-20.44		-20.8358
-20.43		-20.8259
-20.42		-20.8159
-20.41		-20.8059
-20.4		-20.7959
-20.39		-20.786
-20.38		-20.776
-20.37		-20.766
-20.36		-20.756
-20.35		-20.746
-20.34		-20.7361
-20.33		-20.7261
-20.32		-20.7161
-20.31		-20.7061
-20.3		-20.6962
-20.29		-20.6862
-20.28		-20.6762
-20.27		-20.6662
-20.26		-20.6563
-20.25		-20.6463
-20.24		-20.6363
-20.23		-20.6263
-20.22		-20.6163
-20.21		-20.6064
-20.2		-20.5964
-20.19		-20.5864
-20.18		-20.5764
-20.17		-20.5665
-20.16		-20.5565
-20.15		-20.5465
-20.14		-20.5365
-20.13		-20.5266
-20.12		-20.5166
-20.11		-20.5066
-20.1		-20.4966
-20.09		-20.4867
-20.08		-20.4767
-20.07		-20.4667
-20.06		-20.4567
-20.05		-20.4468
-20.04		-20.4368
-20.03		-20.4268
[truncated: 5,003 more rows]
