# Supplementary material for: Comparison of L1 and L5 Bands GNSS Signals Acquisition
Source: Sensors (Basel). 2018 Aug 23;18(9):2779. doi: 10.3390/s18092779 (PMC6165328; doi:10.3390/s18092779)
Supplement: Supplementary file 1 [file sensors-18-02779-s001.zip › Estimation of processing time & memory - E1 & E5.xlsx]

## Sheet: General parameters
Table 14 - Parameters independent of the integration time
Signal	fS	NP	NFFT	NZ	ND/NS	BR
E1	4096000	16384	32768	0	25	16
E1	6144000	24576	65536	16384	25	16
E5	20480000	20480	65536	24576	100	16
Spreadsheets used for the article : J Leclère, R. Jr Landry, C. Botteron, "Comparison of L1 and L5 bands GNSS signals acquisition", Sensors, 2018.

## Sheet: Summary
Table 19 top - Ratio of complexity without taking into account input memory - E1 6.144 MHz vs E1 4.096 MHz
	Parallel without assistance					Serial with assistance
Sensitivity	TC = 20 ms + NCI		CI only			TC = 20 ms + NCI		CI only
	Average case	Worst case	Average case	Worst case		Average case	Worst case	Average case	Worst case
−140 dBm	2.98585	2.98585	2.98585	2.98585		2.98585	2.98585	2.95588	2.97
−145 dBm	2.98585	2.98585	2.98585	2.99272		2.98585	2.98585	2.98256	2.98973
−150 dBm	2.98585	2.98585	2.99631	2.99752		2.98585	2.98585	3.04134	3.05137
−155 dBm	2.82589	2.98585	2.99851	2.99917		2.98585	2.98585	3.04412	3.04258
−160 dBm	2.98585	2.98585	2.99952	3.05522		2.98585	2.79923	3.04333	3.04547
Table 19 bottom - Ratio of complexity taking into account input memory - E1 6.144 MHz vs E1 4.096 MHz
	No assistance					Assistance
Sensitivity	TC = 20 ms + NCI		CI only			TC = 20 ms + NCI		CI only
	Average case	Worst case	Average case	Worst case		Average case	Worst case	Average case	Worst case
−140 dBm	2.98585	2.98585	2.98585	2.98585		2.98585	2.98585	2.95588	3.366
−145 dBm	2.98585	2.9392	2.98585	3.20151		2.98585	3.76624	2.98256	3.80949
−150 dBm	2.98585	3.12366	2.99631	3.23733		2.98585	4.82618	3.07003	4.4907
−155 dBm	2.9112	4.29216	2.99851	3.51627		2.98585	7.1919	3.08185	4.99133
−160 dBm	3.02496	7.4581	2.99952	4.01227		3.02881	8.71696	3.08452	5.2643
Table 20 top - Ratio of complexity without taking into account input memory - E5 vs E1 4.096 MHz
	Parallel without assistance					Serial with assistance
Sensitivity	TC = 20 ms + NCI		CI only			TC = 20 ms + NCI		CI only
	Average case	Worst case	Average case	Worst case		Average case	Worst case	Average case	Worst case
−140 dBm	41.8722	41.8722	41.8722	41.8722		10.468	10.468	5.35991	6.15563
−145 dBm	41.8722	41.9916	41.8722	42.6434		10.468	10.8113	6.12888	6.25214
−150 dBm	43.3286	43.5044	32.2673	27.593		10.8538	10.8992	6.67054	6.78262
−155 dBm	41.6446	44.2282	30.209	28.7357		10.9232	10.9738	6.50459	6.50426
−160 dBm	44.3481	44.0489	29.143	27.6337		10.8959	11.1507	6.51177	6.51282
Table 20 bottom - Ratio of complexity taking into account input memory - E5 vs E1 4.096 MHz
	No assistance					Assistance
Sensitivity	TC = 20 ms + NCI		CI only			TC = 20 ms + NCI		CI only
	Average case	Worst case	Average case	Worst case		Average case	Worst case	Average case	Worst case
−140 dBm	41.8153	41.8153	41.7875	41.7875		18.3553	18.3553	6.3366	9.11944
−145 dBm	41.8153	41.2179	41.7875	45.4533		18.3553	18.3553	8.77544	12.7323
−150 dBm	41.7602	42.3483	31.4671	28.6084		16.0499	27.952	11.6525	18.9555
−155 dBm	35.3638	42.5321	28.366	30.2771		17.3516	40.7151	13.8564	23.5175
−160 dBm	23.3727	46.9124	25.1051	29.5362		16.3844	45.8113	15.0306	26.1503

## Sheet: Case -140 dBm
Average case
	K	NNC	NA	Coherent accumulator resolution	Non-coherent accumulator resolution		Processing time (clock cycle)	Processing time ratio		Memory (bit)	Memory ratio		Product of ratios		TIT (ms)	Input memory (bit)	Total memory (bit)	Memory ratio	Product of ratios
E1 4.096 parallel NC	1	1	25	21	21		868352			25804800					100	409600	26214400
E1 6.144 parallel NC	1	1	25	23	23		1728512	1.99057		38707200	1.5		2.98585		100	614400	39321600	1.5	2.98585
E5 parallel NC	1	1	100	23	23		6639616	7.64623		141312000	5.47619		41.8722		100	2048000	143360000	5.46875	41.8153
E1 4.096 serial NC	1	1	1	23	23		20529152	23.6415		1032192	0.04		0.94566		100	409600	1441792	0.055	1.30028
E1 6.144 serial NC	1	1	1	23	23		41050112	1.9996		1548288	1.5		2.9994		100	614400	2162688	1.5	2.9994
E5 serial NC	1	1	1	23	23		655446016	31.9276		1413120	1.36905		43.7104		100	2048000	3461120	2.40057	76.6443
E1 4.096 parallel C	1	1	25	23	-		868352	1		17203200	0.666667		0.666667		100	409600	17612800	0.671875	0.671875
E1 6.144 parallel C	1	1	25	23	-		1728512	1.99057		25804800	1.5		2.98585		100	614400	26419200	1.5	2.98585
E5 parallel C	1	1	100	23	-		6639616	7.64623		94208000	5.47619		41.8722		100	2048000	96256000	5.46512	41.7875
E1 4.096 serial C	1	1	1	23	-		20529152	23.6415		688128	0.0266667		0.63044		100	409600	1097728	0.041875	0.989988
E1 6.144 serial C	1	1	1	23	-		41050112	1.9996		1032192	1.5		2.9994		100	614400	1646592	1.5	2.9994
E5 serial C	1	1	1	23	-		655446016	31.9276		942080	1.36905		43.7104		100	2048000	2990080	2.72388	86.9669
E1 4.096 serial NC with assistance	1	1	1	21	21		868352	1		1032192	0.04		0.04		100	409600	1441792	0.055	0.055
E1 6.144 serial NC with assistance	1	1	1	23	23		1728512	1.99057		1548288	1.5		2.98585		100	614400	2162688	1.5	2.98585
E5 serial NC with assistance	1	1	1	23	23		6639616	7.64623		1413120	1.36905		10.468		100	2048000	3461120	2.40057	18.3553
E1 4.096 serial C with assistance	0.28	1	1	21	-		278528	0.320755		622592	0.603175		0.193471		28	114688	737280	0.511364	0.164022
E1 6.144 serial C with assistance	0.28	1	1	21	-		548864	1.97059		933888	1.5		2.95588		28	172032	1105920	1.5	2.95588
E5 serial C with assistance	0.16	1	1	20	-		1134592	4.07353		819200	1.31579		5.35991		16	327680	1146880	1.55556	6.3366
Worst case
	K	NNC	NA	Coherent accumulator resolution	Non-coherent accumulator resolution		Processing time (clock cycle)	Ratio		Memory (bit)	Ratio		Product of ratios		TIT (ms)	Input memory (bit)	Total memory (bit)	Memory ratio	Product of ratios
E1 4.096 parallel NC	1	1	25	21	21		868352			25804800					100	409600	26214400
E1 6.144 parallel NC	1	1	25	23	23		1728512	1.99057		38707200	1.5		2.98585		100	614400	39321600	1.5	2.98585
E5 parallel NC	1	1	100	23	23		6639616	7.64623		141312000	5.47619		41.8722		100	2048000	143360000	5.46875	41.8153
E1 4.096 serial NC	1	1	1	23	23		20529152	23.6415		1032192	0.04		0.94566		100	409600	1441792	0.055	1.30028
E1 6.144 serial NC	1	1	1	23	23		41050112	1.9996		1548288	1.5		2.9994		100	614400	2162688	1.5	2.9994
E5 serial NC	1	1	1	23	23		655446016	31.9276		1413120	1.36905		43.7104		100	2048000	3461120	2.40057	76.6443
E1 4.096 parallel C	1	1	25	23	-		868352	1		17203200	0.666667		0.666667		100	409600	17612800	0.671875	0.671875
E1 6.144 parallel C	1	1	25	23	-		1728512	1.99057		25804800	1.5		2.98585		100	614400	26419200	1.5	2.98585
E5 parallel C	1	1	100	23	-		6639616	7.64623		94208000	5.47619		41.8722		100	2048000	96256000	5.46512	41.7875
E1 4.096 serial C	1	1	1	23	-		20529152	23.6415		688128	0.0266667		0.63044		100	409600	1097728	0.041875	0.989988
E1 6.144 serial C	1	1	1	23	-		41050112	1.9996		1032192	1.5		2.9994		100	614400	1646592	1.5	2.9994
E5 serial C	1	1	1	23	-		655446016	31.9276		942080	1.36905		43.7104		100	2048000	2990080	2.72388	86.9669
E1 4.096 serial NC with assistance	1	1	1	21	21		868352	1		1032192	0.04		0.04		100	409600	1441792	0.055	0.055
E1 6.144 serial NC with assistance	1	1	1	23	23		1728512	1.99057		1548288	1.5		2.98585		100	614400	2162688	1.5	2.98585
E5 serial NC with assistance	1	1	1	23	23		6639616	7.64623		1413120	1.36905		10.468		100	2048000	3461120	2.40057	18.3553
E1 4.096 serial C with assistance	0.44	1	1	22	-		409600	0.471698		655360	0.634921		0.299491		44	180224	835584	0.579545	0.27337
E1 6.144 serial C with assistance	0.44	1	1	22	-		811008	1.98		983040	1.5		2.97		44	270336	1253376	1.7	3.366
E5 serial C with assistance	0.28	1	1	21	-		1.92102e+06	4.69		860160	1.3125		6.15563		28	573440	1433600	1.94444	9.11944

## Sheet: Case -145 dBm
Average case
	K	NNC	NA	Coherent accumulator resolution	Non-coherent accumulator resolution		Processing time (clock cycle)	Processing time ratio		Memory (bit)	Memory ratio		Product of ratios		TIT (ms)	Input memory (bit)	Total memory (bit)	Memory ratio	Product of ratios
E1 4.096 parallel NC	1	1	25	21	21		868352			25804800					100	409600	26214400
E1 6.144 parallel NC	1	1	25	23	23		1728512	1.99057		38707200	1.5		2.98585		100	614400	39321600	1.5	2.98585
E5 parallel NC	1	1	100	23	23		6639616	7.64623		141312000	5.47619		41.8722		100	2048000	143360000	5.46875	41.8153
E1 4.096 serial NC	1	1	1	23	23		20529152	23.6415		1032192	0.04		0.94566		100	409600	1441792	0.055	1.30028
E1 6.144 serial NC	1	1	1	23	23		41050112	1.9996		1548288	1.5		2.9994		100	614400	2162688	1.5	2.9994
E5 serial NC	1	1	1	23	23		655446016	31.9276		1413120	1.36905		43.7104		100	2048000	3461120	2.40057	76.6443
E1 4.096 parallel C	1	1	25	23	-		868352	1		17203200	0.666667		0.666667		100	409600	17612800	0.671875	0.671875
E1 6.144 parallel C	1	1	25	23	-		1728512	1.99057		25804800	1.5		2.98585		100	614400	26419200	1.5	2.98585
E5 parallel C	1	1	100	23	-		6639616	7.64623		94208000	5.47619		41.8722		100	2048000	96256000	5.46512	41.7875
E1 4.096 serial C	1	1	1	23	-		20529152	23.6415		688128	0.0266667		0.63044		100	409600	1097728	0.041875	0.989988
E1 6.144 serial C	1	1	1	23	-		41050112	1.9996		1032192	1.5		2.9994		100	614400	1646592	1.5	2.9994
E5 serial C	1	1	1	23	-		655446016	31.9276		942080	1.36905		43.7104		100	2048000	2990080	2.72388	86.9669
E1 4.096 serial NC with assistance	1	1	1	21	21		868352	1		1032192	0.04		0.04		100	409600	1441792	0.055	0.055
E1 6.144 serial NC with assistance	1	1	1	23	23		1728512	1.99057		1548288	1.5		2.98585		100	614400	2162688	1.5	2.98585
E5 serial NC with assistance	1	1	1	23	23		6639616	7.64623		1413120	1.36905		10.468		100	2048000	3461120	2.40057	18.3553
E1 4.096 serial C with assistance	0.8	1	1	23	-		704512	0.811321		688128	0.666667		0.540881		80	327680	1015808	0.704545	0.571612
E1 6.144 serial C with assistance	0.8	1	1	23	-		1400832	1.98837		1032192	1.5		2.98256		80	491520	1523712	1.5	2.98256
E5 serial C with assistance	0.49	1	1	22	-		3297280	4.68023		901120	1.30952		6.12888		49	1003520	1904640	1.875	8.77544
Worst case
	K	NNC	NA	Coherent accumulator resolution	Non-coherent accumulator resolution		Processing time (clock cycle)	Ratio		Memory (bit)	Ratio		Product of ratios		TIT (ms)	Input memory (bit)	Total memory (bit)	Memory ratio	Product of ratios
E1 4.096 parallel NC	1	2	25	21	21		868352			24985600					200	819200	25804800
E1 6.144 parallel NC	1	2	25	22	23		1728512	1.99057		37478400	1.5		2.98585		200	1228800	38707200	1.47656	2.9392
E5 parallel NC	1	2	100	22	23		6639616	7.64623		137216000	5.4918		41.9916		200	4096000	141312000	5.39062	41.2179
E1 4.096 serial NC	1	2	1	22	23		20529152	23.6415		999424	0.04		0.94566		200	819200	1818624	0.069375	1.64013
E1 6.144 serial NC	1	2	1	22	23		41050112	1.9996		1499136	1.5		2.9994		200	1228800	2727936	1.89205	3.78334
E5 serial NC	1	2	1	22	23		655446016	31.9276		1372160	1.37295		43.835		200	4096000	5468160	3.79261	121.089
E1 4.096 parallel C	2	1	25	24	-		1687552	1.9434		18022400	0.721311		1.40179		200	819200	18841600	0.71875	1.39682
E1 6.144 parallel C	2	1	25	24	-		3366912	1.99515		27033600	1.5		2.99272		200	1228800	28262400	1.60465	3.20151
E5 parallel C	2	1	100	24	-		13193216	7.81796		98304000	5.45455		42.6434		200	4096000	102400000	5.81395	45.4533
E1 4.096 serial C	2	1	1	24	-		41009152	47.2264		720896	0.0288525		1.3626		200	819200	1540096	0.05875	2.77455
E1 6.144 serial C	2	1	1	24	-		82010112	1.9998		1081344	1.5		2.9997		200	1228800	2310144	2.10448	4.20853
E5 serial C	2	1	1	24	-		1310806016	31.9637		983040	1.36364		43.5869		200	4096000	5079040	4.62687	147.892
E1 4.096 serial NC with assistance	1	2	1	21	21		868352	1		999424	0.04		0.04		200	819200	1818624	0.069375	0.069375
E1 6.144 serial NC with assistance	1	2	1	22	23		1728512	1.99057		1499136	1.5		2.98585		200	1228800	2727936	1.89205	3.76624
E5 serial NC with assistance	1	1	1	23	23		6639616	7.64623		1413120	1.41393		10.8113		100	2048000	3461120	2.40057	18.3553
E1 4.096 serial C with assistance	1.4	1	1	24	-		1196032	1.37736		720896	0.721311		0.993504		140	573440	1294336	0.897727	1.23649
E1 6.144 serial C with assistance	1.4	1	1	24	-		2383872	1.99315		1081344	1.5		2.98973		140	860160	1941504	1.91129	3.80949
E5 serial C with assistance	0.86	1	1	23	-		5.72211e+06	4.78425		942080	1.30682		6.25214		86	1761280	2703360	2.66129	12.7323

## Sheet: Case -150 dBm
Average case
	K	NNC	NA	Coherent accumulator resolution	Non-coherent accumulator resolution		Processing time (clock cycle)	Processing time ratio		Memory (bit)	Memory ratio		Product of ratios		TIT (ms)	Input memory (bit)	Total memory (bit)	Memory ratio	Product of ratios
E1 4.096 parallel NC	1	5	25	21	21		868352			24576000					500	2048000	26624000
E1 6.144 parallel NC	1	5	25	21	24		1728512	1.99057		36864000	1.5		2.98585		500	3072000	39936000	1.5	2.98585
E5 parallel NC	1	3	100	22	24		6639616	7.64623		139264000	5.66667		43.3286		300	6144000	145408000	5.46154	41.7602
E1 4.096 serial NC	1	5	1	21	24		20529152	23.6415		983040	0.04		0.94566		500	2048000	3031040	0.113846	2.69149
E1 6.144 serial NC	1	5	1	21	24		41050112	1.9996		1474560	1.5		2.9994		500	3072000	4546560	1.5	2.9994
E5 serial NC	1	3	1	22	24		655446016	31.9276		1392640	1.41667		45.2307		300	6144000	7536640	2.48649	79.3875
E1 4.096 parallel C	4	1	25	25	-		3325952	3.83019		18841600	0.766667		2.93648		400	1638400	20480000	0.769231	2.9463
E1 6.144 parallel C	4	1	25	25	-		6643712	1.99754		28262400	1.5		2.99631		400	2457600	30720000	1.5	2.99631
E5 parallel C	3	1	100	25	-		19746816	5.93719		102400000	5.43478		32.2673		300	6144000	108544000	5.3	31.4671
E1 4.096 serial C	4	1	1	25	-		81969152	94.3962		753664	0.0306667		2.89482		400	1638400	2392064	0.0898462	8.48114
E1 6.144 serial C	4	1	1	25	-		163930112	1.9999		1130496	1.5		2.99985		400	2457600	3588096	1.5	2.99985
E5 serial C	3	1	1	25	-		1966166016	23.9867		1024000	1.3587		32.5906		300	6144000	7168000	2.99658	71.8778
E1 4.096 serial NC with assistance	1	4	1	21	21		868352	1		966656	0.0393333		0.0393333		400	1638400	2605056	0.0978462	0.0978462
E1 6.144 serial NC with assistance	1	4	1	21	23		1728512	1.99057		1449984	1.5		2.98585		400	2457600	3907584	1.5	2.98585
E5 serial NC with assistance	1	2	1	22	23		6639616	7.64623		1372160	1.41949		10.8538		200	4096000	5468160	2.09906	16.0499
E1 4.096 serial C with assistance	2.48	1	1	24	-		2080768	2.39623		720896	0.745763		1.78702		248	1015808	1736704	0.666667	1.59748
E1 6.144 serial C with assistance	2.52	1	1	24	-		4218880	2.02756		1081344	1.5		3.04134		252	1548288	2629632	1.51415	3.07003
E5 serial C with assistance	1.54	1	1	24	-		10178560	4.89173		983040	1.36364		6.67054		154	3153920	4136960	2.38208	11.6525
Worst case
	K	NNC	NA	Coherent accumulator resolution	Non-coherent accumulator resolution		Processing time (clock cycle)	Ratio		Memory (bit)	Ratio		Product of ratios		TIT (ms)	Input memory (bit)	Total memory (bit)	Memory ratio	Product of ratios
E1 4.096 parallel NC	1	10	25	21	21		868352			23756800					1000	4096000	27852800
E1 6.144 parallel NC	1	10	25	20	24		1728512	1.99057		35635200	1.5		2.98585		1000	6144000	41779200	1.56923	3.12366
E5 parallel NC	1	6	100	21	24		6639616	7.64623		135168000	5.68966		43.5044		600	12288000	147456000	5.53846	42.3483
E1 4.096 serial NC	1	10	1	20	24		20529152	23.6415		950272	0.04		0.94566		1000	4096000	5046272	0.189538	4.48098
E1 6.144 serial NC	1	10	1	20	24		41050112	1.9996		1425408	1.5		2.9994		1000	6144000	7569408	2.4973	4.9936
E5 serial NC	1	6	1	21	24		655446016	31.9276		1351680	1.42241		45.4142		600	12288000	13639680	4.5	143.674
E1 4.096 parallel C	6	1	25	26	-		4964352	5.71698		19660800	0.827586		4.73129		600	2457600	22118400	0.830769	4.74949
E1 6.144 parallel C	6	1	25	26	-		9920512	1.99835		29491200	1.5		2.99752		600	3686400	33177600	1.62	3.23733
E5 parallel C	4	1	100	25	-		26300416	5.29785		102400000	5.20833		27.593		400	8192000	110592000	5.4	28.6084
E1 4.096 serial C	6	1	1	26	-		122929152	141.566		786432	0.0331034		4.68632		600	2457600	3244032	0.121846	17.2493
E1 6.144 serial C	6	1	1	26	-		245850112	1.99993		1179648	1.5		2.9999		600	3686400	4866048	2.03425	4.06836
E5 serial C	4	1	1	25	-		2621526016	21.3255		1024000	1.30208		27.7676		400	8192000	9216000	3.85274	82.1616
E1 4.096 serial NC with assistance	1	8	1	21	21		868352	1		933888	0.0393103		0.0393103		800	3276800	4210688	0.158154	0.158154
E1 6.144 serial NC with assistance	1	8	1	20	23		1728512	1.99057		1400832	1.5		2.98585		800	4915200	6316032	2.42453	4.82618
E5 serial NC with assistance	1	4	1	21	23		6639616	7.64623		1331200	1.42544		10.8992		400	8192000	9523200	3.65566	27.952
E1 4.096 serial C with assistance	4.32	1	1	25	-		3588096	4.13208		753664	0.807018		3.33466		432	1769472	2523136	0.968553	4.00214
E1 6.144 serial C with assistance	4.4	1	1	25	-		7.29907e+06	2.03425		1130496	1.5		3.05137		440	2703360	3833856	2.20755	4.4907
E5 serial C with assistance	2.72	1	1	25	-		17911808	4.99201		1024000	1.3587		6.78262		272	5570560	6594560	3.79717	18.9555

## Sheet: Case -155 dBm
Average case
	K	NNC	NA	Coherent accumulator resolution	Non-coherent accumulator resolution		Processing time (clock cycle)	Processing time ratio		Memory (bit)	Memory ratio		Product of ratios		TIT (ms)	Input memory (bit)	Total memory (bit)	Memory ratio	Product of ratios
E1 4.096 parallel NC	1	24	25	21	21		868352			22937600					2400	9830400	32768000
E1 6.144 parallel NC	1	25	25	18	23		1728512	1.99057		32563200	1.41964		2.82589		2500	15360000	47923200	1.4625	2.9112
E5 parallel NC	1	13	100	19	23		6639616	7.64623		124928000	5.44643		41.6446		1300	26624000	151552000	4.625	35.3638
E1 4.096 serial NC	1	24	1	19	24		20529152	23.6415		917504	0.04		0.94566		2400	9830400	10747904	0.328	7.75442
E1 6.144 serial NC	1	25	1	18	23		41050112	1.9996		1302528	1.41964		2.83872		2500	15360000	16662528	1.5503	3.09999
E5 serial NC	1	13	1	19	23		655446016	31.9276		1249280	1.36161		43.4728		1300	26624000	27873280	2.59337	82.8
E1 4.096 parallel C	10	1	25	26	-		8241152	9.49057		19660800	0.857143		8.13477		1000	4096000	23756800	0.725	6.88066
E1 6.144 parallel C	10	1	25	26	-		16474112	1.99901		29491200	1.5		2.99851		1000	6144000	35635200	1.5	2.99851
E5 parallel C	7	1	100	26	-		45961216	5.57704		106496000	5.41667		30.209		700	14336000	120832000	5.08621	28.366
E1 4.096 serial C	10	1	1	26	-		204849152	235.906		786432	0.0342857		8.08819		1000	4096000	4882432	0.149	35.1499
E1 6.144 serial C	10	1	1	26	-		409690112	1.99996		1179648	1.5		2.99994		1000	6144000	7323648	1.5	2.99994
E5 serial C	7	1	1	26	-		4587606016	22.395		1064960	1.35417		30.3266		700	14336000	15400960	3.15436	70.6421
E1 4.096 serial NC with assistance	1	19	1	21	21		868352	1		917504	0.04		0.04		1900	7782400	8699904	0.2655	0.2655
E1 6.144 serial NC with assistance	1	19	1	19	24		1728512	1.99057		1376256	1.5		2.98585		1900	11673600	13049856	1.5	2.98585
E5 serial NC with assistance	1	9	1	20	24		6639616	7.64623		1310720	1.42857		10.9232		900	18432000	19742720	2.2693	17.3516
E1 4.096 serial C with assistance	7.76	1	1	26	-		6406144	7.37736		786432	0.857143		6.32345		776	3178496	3964928	0.455744	3.36219
E1 6.144 serial C with assistance	7.88	1	1	26	-		13000704	2.02941		1179648	1.5		3.04412		788	4841472	6021120	1.5186	3.08185
E5 serial C with assistance	4.87	1	1	25	-		32002048	4.99552		1024000	1.30208		6.50459		487	9973760	10997760	2.77376	13.8564
Worst case
	K	NNC	NA	Coherent accumulator resolution	Non-coherent accumulator resolution		Processing time (clock cycle)	Ratio		Memory (bit)	Ratio		Product of ratios		TIT (ms)	Input memory (bit)	Total memory (bit)	Memory ratio	Product of ratios
E1 4.096 parallel NC	1	63	25	21	21		868352			20889600					6300	25804800	46694400
E1 6.144 parallel NC	1	64	25	17	23		1728512	1.99057		31334400	1.5		2.98585		6400	39321600	70656000	2.15625	4.29216
E5 parallel NC	1	30	100	18	23		6639616	7.64623		120832000	5.78431		44.2282		3000	61440000	182272000	5.5625	42.5321
E1 4.096 serial NC	1	63	1	17	23		20529152	23.6415		835584	0.04		0.94566		6300	25804800	26640384	0.813	19.2205
E1 6.144 serial NC	1	64	1	17	23		41050112	1.9996		1253376	1.5		2.9994		6400	39321600	40574976	3.77515	7.5488
E5 serial NC	1	30	1	18	23		655446016	31.9276		1208320	1.44608		46.1698		3000	61440000	62648320	5.82889	186.102
E1 4.096 parallel C	18	1	25	27	-		14794752	17.0377		20480000	0.980392		16.7037		1800	7372800	27852800	0.85	14.4821
E1 6.144 parallel C	18	1	25	27	-		29581312	1.99945		30720000	1.5		2.99917		1800	11059200	41779200	1.75862	3.51627
E5 parallel C	12	1	100	27	-		78729216	5.32143		110592000	5.4		28.7357		1200	24576000	135168000	5.68966	30.2771
E1 4.096 serial C	18	1	1	27	-		368689152	424.585		819200	0.0392157		16.6504		1800	7372800	8192000	0.25	106.146
E1 6.144 serial C	18	1	1	27	-		737370112	1.99998		1228800	1.5		2.99997		1800	11059200	12288000	2.51678	5.0335
E5 serial C	12	1	1	27	-		7864406016	21.3307		1105920	1.35		28.7965		1200	24576000	25681920	5.26007	112.201
E1 4.096 serial NC with assistance	1	48	1	21	21		868352	1		884736	0.0423529		0.0423529		4800	19660800	20545536	0.627	0.627
E1 6.144 serial NC with assistance	1	49	1	18	24		1728512	1.99057		1327104	1.5		2.98585		4900	30105600	31432704	3.61299	7.1919
E5 serial NC with assistance	1	22	1	19	24		6639616	7.64623		1269760	1.43519		10.9738		2200	45056000	46325760	5.32486	40.7151
E1 4.096 serial C with assistance	13.68	1	1	27	-		11255808	12.9623		819200	0.925926		12.0021		1368	5603328	6422528	0.73823	9.56913
E1 6.144 serial C with assistance	13.88	1	1	27	-		22831104	2.02838		1228800	1.5		3.04258		1388	8527872	9756672	2.46074	4.99133
E5 serial C with assistance	8.58	1	1	26	-		56315904	5.00328		1064960	1.3		6.50426		858	17571840	18636800	4.70041	23.5175

## Sheet: Case -160 dBm
Average case
	K	NNC	NA	Coherent accumulator resolution	Non-coherent accumulator resolution		Processing time (clock cycle)	Processing time ratio		Memory (bit)	Memory ratio		Product of ratios		TIT (ms)	Input memory (bit)	Total memory (bit)	Memory ratio	Product of ratios
E1 4.096 parallel NC	1	179	25	21	21		868352			20480000					17900	73318400	93798400
E1 6.144 parallel NC	1	182	25	16	24		1728512	1.99057		30720000	1.5		2.98585		18200	111820800	142540800	1.51965	3.02496
E5 parallel NC	1	82	100	17	24		6639616	7.64623		118784000	5.8		44.3481		8200	167936000	286720000	3.05677	23.3727
E1 4.096 serial NC	1	179	1	16	24		20529152	23.6415		819200	0.04		0.94566		17900	73318400	74137600	0.790393	18.6861
E1 6.144 serial NC	1	182	1	16	24		41050112	1.9996		1228800	1.5		2.9994		18200	111820800	113049600	1.52486	3.04912
E5 serial NC	1	82	1	17	24		655446016	31.9276		1187840	1.45		46.295		8200	167936000	169123840	2.28122	72.8337
E1 4.096 parallel C	31	1	25	28	-		25444352	29.3019		21299200	1.04		30.474		3100	12697600	33996800	0.362445	10.6203
E1 6.144 parallel C	31	1	25	28	-		50880512	1.99968		31948800	1.5		2.99952		3100	19046400	50995200	1.5	2.99952
E5 parallel C	21	1	100	28	-		137711616	5.41227		114688000	5.38462		29.143		2100	43008000	157696000	4.63855	25.1051
E1 4.096 serial C	31	1	1	28	-		634929152	731.189		851968	0.0416		30.4174		3100	12697600	13549568	0.144454	105.623
E1 6.144 serial C	31	1	1	28	-		1269850112	1.99999		1277952	1.5		2.99998		3100	19046400	20324352	1.5	2.99998
E5 serial C	21	1	1	28	-		13762646016	21.6759		1146880	1.34615		29.1791		2100	43008000	44154880	3.25877	70.6366
E1 4.096 serial NC with assistance	1	137	1	21	21		868352	1		819200	0.04		0.04		13700	56115200	56934400	0.606987	0.606987
E1 6.144 serial NC with assistance	1	139	1	16	24		1728512	1.99057		1228800	1.5		2.98585		13900	85401600	86630400	1.52158	3.02881
E5 serial NC with assistance	1	59	1	17	23		6639616	7.64623		1167360	1.425		10.8959		5900	120832000	121999360	2.14281	16.3844
E1 4.096 serial C with assistance	24.52	1	1	28	-		20135936	23.1887		851968	1.04		24.1162		2452	10043392	10895360	0.191367	4.43755
E1 6.144 serial C with assistance	24.88	1	1	28	-		40853504	2.02889		1277952	1.5		3.04333		2488	15286272	16564224	1.5203	3.08452
E5 serial C with assistance	15.4	1	1	27	-		101011456	5.01648		1105920	1.29808		6.51177		1540	31539200	32645120	2.99624	15.0306
Worst case
	K	NNC	NA	Coherent accumulator resolution	Non-coherent accumulator resolution		Processing time (clock cycle)	Ratio		Memory (bit)	Ratio		Product of ratios		TIT (ms)	Input memory (bit)	Total memory (bit)	Memory ratio	Product of ratios
E1 4.096 parallel NC	1	520	25	21	21		868352			18841600					52000	212992000	231833600
E1 6.144 parallel NC	1	526	25	14	24		1728512	1.99057		28262400	1.5		2.98585		52600	323174400	351436800	3.74672	7.4581
E5 parallel NC	1	228	100	15	23		6639616	7.64623		108544000	5.76087		44.0489		22800	466944000	575488000	6.13537	46.9124
E1 4.096 serial NC	1	520	1	14	24		20529152	23.6415		753664	0.04		0.94566		52000	212992000	213745664	2.27878	53.8737
E1 6.144 serial NC	1	526	1	14	24		41050112	1.9996		1130496	1.5		2.9994		52600	323174400	324304896	4.37436	8.74698
E5 serial NC	1	228	1	15	23		655446016	31.9276		1085440	1.44022		45.9826		22800	466944000	468029440	6.31298	201.558
E1 4.096 parallel C	54	1	25	29	-		44285952	51		22118400	1.17391		59.8696		5400	22118400	44236800	0.471616	24.0524
E1 6.144 parallel C	55	1	25	29	-		90202112	2.03681		33177600	1.5		3.05522		5500	33792000	66969600	1.96988	4.01227
E5 parallel C	36	1	100	28	-		236015616	5.32936		114688000	5.18519		27.6337		3600	73728000	188416000	5.54217	29.5362
E1 4.096 serial C	54	1	1	29	-		1105969152	1273.64		884736	0.0469565		59.8058		5400	22118400	23003136	0.24524	312.348
E1 6.144 serial C	55	1	1	29	-		2252890112	2.03703		1327104	1.5		3.05554		5500	33792000	35119104	2.5919	5.27977
E5 serial C	36	1	1	28	-		23593046016	21.3325		1146880	1.2963		27.6532		3600	73728000	74874880	5.526	117.883
E1 4.096 serial NC with assistance	1	396	1	21	21		868352	1		786432	0.0417391		0.0417391		39600	162201600	162988032	1.73764	1.73764
E1 6.144 serial NC with assistance	1	404	1	14	23		1728512	1.99057		1105920	1.40625		2.79923		40400	248217600	249323520	4.37914	8.71696
E5 serial NC with assistance	1	166	1	16	24		6639616	7.64623		1146880	1.45833		11.1507		16600	339968000	341114880	5.99137	45.8113
E1 4.096 serial C with assistance	43.16	1	1	29	-		35405824	40.7736		884736	1.125		45.8703		4316	17678336	18563072	0.326043	13.2939
E1 6.144 serial C with assistance	43.82	1	1	29	-		7.18848e+07	2.03031		1327104	1.5		3.04547		4382	26923008	28250112	2.59286	5.2643
E5 serial C with assistance	27.13	1	1	28	-		177885184	5.02418		1146880	1.2963		6.51282		2713	55562240	56709120	5.20489	26.1503
