# Supplementary material for: Comparison of L1 and L5 Bands GNSS Signals Acquisition
Source: Sensors (Basel). 2018 Aug 23;18(9):2779. doi: 10.3390/s18092779 (PMC6165328; doi:10.3390/s18092779)
Supplement: Supplementary file 1 [file sensors-18-02779-s001.zip › Estimation of processing time & memory - L1 CA & L5.xlsx]

## Sheet: General parameters
Table 3 - Parameters independent of the integration time
Signal	fS	NP	NFFT	NZ	ND/NS	BR
L1 C/A	2048000	2048	4096	0	20	16
L5	20480000	20480	65536	24576	20	16
Spreadsheets used for the article : J Leclère, R. Jr Landry, C. Botteron, "Comparison of L1 and L5 bands GNSS signals acquisition", Sensors, 2018.

## Sheet: Summary
Table 10 top - Ratio of complexity without taking into account input memory
	Parallel without assistance					Serial with assistance
Sensitivity	TC = 20 ms + NCI		CI only			TC = 20 ms + NCI		CI only
	Average case	Worst case	Average case	Worst case		Average case	Worst case	Average case	Worst case
−140 dBm	84.1975	109.256	40.9171	47.4019		4.20988	5.46281	1.66961	1.93621
−145 dBm	97.6119	111.085	52.0658	45.6456		4.8806	6.26316	2.11833	2.11022
−150 dBm	105.419	106.797	34.6257	25.0439		6.02306	6.16098	1.56127	1.13023
−155 dBm	102.442	101.629	15.2622	9.49689		5.91799	5.87501	0.719925	0.447996
−160 dBm	98.8977	98.2338	5.55027	3.24873		5.71879	5.75313	0.261866	0.155231
Table 10 bottom - Ratio of complexity taking into account input memory
	No assistance					Assistance
Sensitivity	TC = 20 ms + NCI		CI only			TC = 20 ms + NCI		CI only
	Average case	Worst case	Average case	Worst case		Average case	Worst case	Average case	Worst case
−140 dBm	84.1975	109.256	41.033	47.3882		5.45968	8.60806	2.13657	2.8163
−145 dBm	96.1973	108.317	51.6671	43.8268		8.84166	14.0498	3.71894	4.62338
−150 dBm	97.5868	90.9445	29.8092	16.9833		22.7152	35.3743	4.35366	3.4931
−155 dBm	78.0372	69.3658	6.57362	2.14985		49.2869	58.6561	2.00238	0.888272
−160 dBm	64.5103	62.5241	0.599971	0.171538		62.408	63.4661	0.318668	0.108875

## Sheet: Case -140 dBm
Average case
	K	NNC	NA	Coherent accumulator resolution	Non-coherent accumulator resolution		Processing time (clock cycle)	Processing time ratio		Memory (bit)	Memory ratio		Product of ratios		TIT (ms)	Input memory (bit)	Total memory (bit)	Memory ratio	Product of ratios
L1 C/A parallel NC	1	1	20	21	21		165888			2580480					20	40960	2621440
L5 parallel NC	1	1	20	21	21		1396736	8.41975		25804800	10		84.1975		20	409600	26214400	10	84.1975
L5 semi-parallel NC	1	1	10	21	21		2707456	16.321		12902400	5		81.6049		20	409600	13312000	5.07812	82.88
L5 semi-parallel NC	1	1	9	21	21		4018176	24.2222		11612160	4.5		109		20	409600	12021760	4.58594	111.082
L5 semi-parallel NC	1	1	8	21	21		4018176	24.2222		10321920	4		96.8889		20	409600	10731520	4.09375	99.1597
L5 semi-parallel NC	1	1	7	21	21		4018176	24.2222		9031680	3.5		84.7778		20	409600	9441280	3.60156	87.2378
L5 semi-parallel NC	1	1	6	21	21		5328896	32.1235		7741440	3		96.3704		20	409600	8151040	3.10938	99.8839
L5 semi-parallel NC	1	1	5	21	21		5328896	32.1235		6451200	2.5		80.3086		20	409600	6860800	2.61719	84.0731
L5 semi-parallel NC	1	1	4	21	21		6639616	40.0247		5160960	2		80.0494		20	409600	5570560	2.125	85.0525
L5 semi-parallel NC	1	1	3	21	21		9261056	55.8272		3870720	1.5		83.7407		20	409600	4280320	1.63281	91.1553
L5 semi-parallel NC	1	1	2	21	21		13193216	79.5309		2580480	1		79.5309		20	409600	2990080	1.14062	90.7149
L5 serial NC	1	1	1	21	21		26300416	158.543		1290240	0.5		79.2716		20	409600	1699840	0.648438	102.805
L5 parallel C	0.75	1	20	20	-		1069056	6.44444		16384000	6.34921		40.9171		15	307200	16691200	6.36719	41.033
L5 semi-parallel C	0.75	1	10	20	-		2052096	12.3704		8192000	3.1746		39.271		15	307200	8499200	3.24219	40.1071
L5 semi-parallel C	0.75	1	9	20	-		3035136	18.2963		7372800	2.85714		52.2751		15	307200	7680000	2.92969	53.6024
L5 semi-parallel C	0.75	1	8	20	-		3035136	18.2963		6553600	2.53968		46.4668		15	307200	6860800	2.61719	47.8848
L5 semi-parallel C	0.75	1	7	20	-		3035136	18.2963		5734400	2.22222		40.6584		15	307200	6041600	2.30469	42.1672
L5 semi-parallel C	0.75	1	6	20	-		4018176	24.2222		4915200	1.90476		46.1376		15	307200	5222400	1.99219	48.2552
L5 semi-parallel C	0.75	1	5	20	-		4018176	24.2222		4096000	1.5873		38.448		15	307200	4403200	1.67969	40.6858
L5 semi-parallel C	0.75	1	4	20	-		5001216	30.1481		3276800	1.26984		38.2834		15	307200	3584000	1.36719	41.2182
L5 semi-parallel C	0.75	1	3	20	-		6967296	42		2457600	0.952381		40		15	307200	2764800	1.05469	44.2969
L5 semi-parallel C	0.75	1	2	20	-		9916416	59.7778		1638400	0.634921		37.9541		15	307200	1945600	0.742188	44.3663
L5 serial C	0.75	1	1	20	-		19746816	119.037		819200	0.31746		37.7895		15	307200	1126400	0.429688	51.1487
L1 C/A parallel NC with assistance	1	1	20	21	21		165888	1		2580480	1		1		20	40960	2621440	1	1
L5 serial NC with assistance	1	1	1	21	21		1396736	8.41975		1290240	0.5		4.20988		20	409600	1699840	0.648438	5.45968
L5 serial C with assistance	0.6	1	1	20	-		872448	5.25926		819200	0.31746		1.66961		12	245760	1064960	0.40625	2.13657
Worst case
	K	NNC	NA	Coherent accumulator resolution	Non-coherent accumulator resolution		Processing time (clock cycle)	Ratio		Memory (bit)	Ratio		Product of ratios		TIT (ms)	Input memory (bit)	Total memory (bit)	Memory ratio	Product of ratios
L1 C/A parallel NC	2	2	20	21	22		247808			2621440					40	81920	2703360
L5 parallel NC	2	2	20	21	22		2707456	10.9256		26214400	10		109.256		40	819200	27033600	10	109.256
L5 semi-parallel NC	2	2	10	21	22		5328896	21.5041		13107200	5		107.521		40	819200	13926400	5.15152	110.779
L5 semi-parallel NC	2	2	9	21	22		7950336	32.0826		11796480	4.5		144.372		40	819200	12615680	4.66667	149.719
L5 semi-parallel NC	2	2	8	21	22		7950336	32.0826		10485760	4		128.331		40	819200	11304960	4.18182	134.164
L5 semi-parallel NC	2	2	7	21	22		7950336	32.0826		9175040	3.5		112.289		40	819200	9994240	3.69697	118.609
L5 semi-parallel NC	2	2	6	21	22		10571776	42.6612		7864320	3		127.983		40	819200	8683520	3.21212	137.033
L5 semi-parallel NC	2	2	5	21	22		10571776	42.6612		6553600	2.5		106.653		40	819200	7372800	2.72727	116.349
L5 semi-parallel NC	2	2	4	21	22		13193216	53.2397		5242880	2		106.479		40	819200	6062080	2.24242	119.386
L5 semi-parallel NC	2	2	3	21	22		18436096	74.3967		3932160	1.5		111.595		40	819200	4751360	1.75758	130.758
L5 semi-parallel NC	2	2	2	21	22		26300416	106.132		2621440	1		106.132		40	819200	3440640	1.27273	135.077
L5 serial NC	2	2	1	21	22		52514816	211.917		1310720	0.5		105.959		40	819200	2129920	0.787879	166.965
L5 parallel C	1.3	1	20	21	-		1789952	7.22314		17203200	6.5625		47.4019		26	532480	17735680	6.56061	47.3882
L5 semi-parallel C	1.3	1	10	21	-		3493888	14.0992		8601600	3.28125		46.2629		26	532480	9134080	3.37879	47.6381
L5 semi-parallel C	1.3	1	9	21	-		5197824	20.9752		7741440	2.95312		61.9424		26	532480	8273920	3.06061	64.1968
L5 semi-parallel C	1.3	1	8	21	-		5197824	20.9752		6881280	2.625		55.0599		26	532480	7413760	2.74242	57.5229
L5 semi-parallel C	1.3	1	7	21	-		5197824	20.9752		6021120	2.29688		48.1774		26	532480	6553600	2.42424	50.849
L5 semi-parallel C	1.3	1	6	21	-		6901760	27.8512		5160960	1.96875		54.8321		26	532480	5693440	2.10606	58.6564
L5 semi-parallel C	1.3	1	5	21	-		6901760	27.8512		4300800	1.64062		45.6934		26	532480	4833280	1.78788	49.7946
L5 semi-parallel C	1.3	1	4	21	-		8605696	34.7273		3440640	1.3125		45.5795		26	532480	3973120	1.4697	51.0386
L5 semi-parallel C	1.3	1	3	21	-		12013568	48.4793		2580480	0.984375		47.7218		26	532480	3112960	1.15152	55.8247
L5 semi-parallel C	1.3	1	2	21	-		17125376	69.1074		1720320	0.65625		45.3518		26	532480	2252800	0.833333	57.5895
L5 serial C	1.3	1	1	21	-		34164736	137.868		860160	0.328125		45.2379		26	532480	1392640	0.515152	71.0228
L1 C/A parallel NC with assistance	2	2	20	21	22		247808	1		2621440	1		1		40	81920	2703360	1	1
L5 serial NC with assistance	2	2	1	21	22		2707456	10.9256		1310720	0.5		5.46281		40	819200	2129920	0.787879	8.60806
L5 serial C with assistance	1.05	1	1	21	-		1462272	5.90083		860160	0.328125		1.93621		21	430080	1290240	0.477273	2.8163

## Sheet: Case -145 dBm
Average case
	K	NNC	NA	Coherent accumulator resolution	Non-coherent accumulator resolution		Processing time (clock cycle)	Ratio		Memory (bit)	Ratio		Product of ratios		TIT (ms)	Input memory (bit)	Total memory (bit)	Memory ratio	Product of ratios
L1 C/A parallel NC	4	4	20	21	23		411648			2662400					80	163840	2826240
L5 parallel NC	3	3	20	21	23		4018176	9.76119		26624000	10		97.6119		60	1228800	27852800	9.85507	96.1973
L5 semi-parallel NC	3	3	10	21	23		7950336	19.3134		13312000	5		96.5672		60	1228800	14540800	5.14493	99.3662
L5 semi-parallel NC	3	3	9	21	23		11882496	28.8657		11980800	4.5		129.896		60	1228800	13209600	4.67391	134.916
L5 semi-parallel NC	3	3	8	21	23		11882496	28.8657		10649600	4		115.463		60	1228800	11878400	4.2029	121.319
L5 semi-parallel NC	3	3	7	21	23		11882496	28.8657		9318400	3.5		101.03		60	1228800	10547200	3.73188	107.723
L5 semi-parallel NC	3	3	6	21	23		15814656	38.4179		7987200	3		115.254		60	1228800	9216000	3.26087	125.276
L5 semi-parallel NC	3	3	5	21	23		15814656	38.4179		6656000	2.5		96.0448		60	1228800	7884800	2.78986	107.18
L5 semi-parallel NC	3	3	4	21	23		19746816	47.9701		5324800	2		95.9403		60	1228800	6553600	2.31884	111.235
L5 semi-parallel NC	3	3	3	21	23		27611136	67.0746		3993600	1.5		100.612		60	1228800	5222400	1.84783	123.942
L5 semi-parallel NC	3	3	2	21	23		39407616	95.7313		2662400	1		95.7313		60	1228800	3891200	1.37681	131.804
L5 serial NC	3	3	1	21	23		78729216	191.254		1331200	0.5		95.6269		60	1228800	2560000	0.905797	173.237
L5 parallel C	2.35	1	20	22	-		3166208	7.69154		18022400	6.76923		52.0658		47	962560	18984960	6.71739	51.6671
L5 semi-parallel C	2.35	1	10	22	-		6246400	15.1741		9011200	3.38462		51.3586		47	962560	9973760	3.52899	53.5493
L5 semi-parallel C	2.35	1	9	22	-		9326592	22.6567		8110080	3.04615		69.0158		47	962560	9072640	3.21014	72.7313
L5 semi-parallel C	2.35	1	8	22	-		9326592	22.6567		7208960	2.70769		61.3474		47	962560	8171520	2.8913	65.5075
L5 semi-parallel C	2.35	1	7	22	-		9326592	22.6567		6307840	2.36923		53.679		47	962560	7270400	2.57246	58.2836
L5 semi-parallel C	2.35	1	6	22	-		12406784	30.1393		5406720	2.03077		61.206		47	962560	6369280	2.25362	67.9226
L5 semi-parallel C	2.35	1	5	22	-		12406784	30.1393		4505600	1.69231		51.005		47	962560	5468160	1.93478	58.313
L5 semi-parallel C	2.35	1	4	22	-		15486976	37.6219		3604480	1.35385		50.9343		47	962560	4567040	1.61594	60.7948
L5 semi-parallel C	2.35	1	3	22	-		21647360	52.5871		2703360	1.01538		53.3961		47	962560	3665920	1.2971	68.2108
L5 semi-parallel C	2.35	1	2	22	-		30887936	75.0348		1802240	0.676923		50.7928		47	962560	2764800	0.978261	73.4036
L5 serial C	2.35	1	1	22	-		61689856	149.861		901120	0.338462		50.7221		47	962560	1863680	0.65942	98.8212
L1 C/A parallel NC with assistance	4	4	20	21	23		411648	1		2662400	1		1		80	163840	2826240	1	1
L5 serial NC with assistance	3	3	1	21	23		4018176	9.76119		1331200	0.5		4.8806		60	1228800	2560000	0.905797	8.84166
L5 serial C with assistance	1.9	1	1	22	-		2576384	6.25871		901120	0.338462		2.11833		38	778240	1679360	0.594203	3.71894
Worst case
	K	NNC	NA	Coherent accumulator resolution	Non-coherent accumulator resolution		Processing time (clock cycle)	Ratio		Memory (bit)	Ratio		Product of ratios		TIT (ms)	Input memory (bit)	Total memory (bit)	Memory ratio	Product of ratios
L1 C/A parallel NC	9	9	20	21	25		821248			2744320					180	368640	3112960
L5 parallel NC	7	7	20	21	24		9261056	11.2768		27033600	9.85075		111.085		140	2867200	29900800	9.60526	108.317
L5 semi-parallel NC	7	7	10	21	24		18436096	22.4489		13516800	4.92537		110.569		140	2867200	16384000	5.26316	118.152
L5 semi-parallel NC	7	7	9	21	24		27611136	33.6209		12165120	4.43284		149.036		140	2867200	15032320	4.82895	162.354
L5 semi-parallel NC	7	7	8	21	24		27611136	33.6209		10813440	3.9403		132.477		140	2867200	13680640	4.39474	147.755
L5 semi-parallel NC	7	7	7	21	24		27611136	33.6209		9461760	3.44776		115.917		140	2867200	12328960	3.96053	133.157
L5 semi-parallel NC	7	7	6	21	24		36786176	44.793		8110080	2.95522		132.373		140	2867200	10977280	3.52632	157.954
L5 semi-parallel NC	7	7	5	21	24		36786176	44.793		6758400	2.46269		110.311		140	2867200	9625600	3.09211	138.505
L5 semi-parallel NC	7	7	4	21	24		45961216	55.9651		5406720	1.97015		110.26		140	2867200	8273920	2.65789	148.749
L5 semi-parallel NC	7	7	3	21	24		64311296	78.3092		4055040	1.47761		115.711		140	2867200	6922240	2.22368	174.135
L5 semi-parallel NC	7	7	2	21	24		91836416	111.825		2703360	0.985075		110.156		140	2867200	5570560	1.78947	200.109
L5 serial NC	7	7	1	21	24		183586816	223.546		1351680	0.492537		110.105		140	2867200	4218880	1.35526	302.964
L5 parallel C	4.1	1	20	23	-		5459968	6.64838		18841600	6.86567		45.6456		82	1679360	20520960	6.59211	43.8268
L5 semi-parallel C	4.1	1	10	23	-		10833920	13.192		9420800	3.43284		45.286		82	1679360	11100160	3.56579	47.04
L5 semi-parallel C	4.1	1	9	23	-		16207872	19.7357		8478720	3.08955		60.9744		82	1679360	10158080	3.26316	64.4006
L5 semi-parallel C	4.1	1	8	23	-		16207872	19.7357		7536640	2.74627		54.1994		82	1679360	9216000	2.96053	58.4279
L5 semi-parallel C	4.1	1	7	23	-		16207872	19.7357		6594560	2.40299		47.4245		82	1679360	8273920	2.65789	52.4553
L5 semi-parallel C	4.1	1	6	23	-		21581824	26.2793		5652480	2.0597		54.1275		82	1679360	7331840	2.35526	61.8947
L5 semi-parallel C	4.1	1	5	23	-		21581824	26.2793		4710400	1.71642		45.1063		82	1679360	6389760	2.05263	53.9417
L5 semi-parallel C	4.1	1	4	23	-		26955776	32.8229		3768320	1.37313		45.0703		82	1679360	5447680	1.75	57.4401
L5 semi-parallel C	4.1	1	3	23	-		37703680	45.9102		2826240	1.02985		47.2807		82	1679360	4505600	1.44737	66.449
L5 semi-parallel C	4.1	1	2	23	-		53825536	65.5411		1884160	0.686567		44.9984		82	1679360	3563520	1.14474	75.0274
L5 serial C	4.1	1	1	23	-		1.07565e+08	130.978		942080	0.343284		44.9624		82	1679360	2621440	0.842105	110.297
L1 C/A parallel NC with assistance	8	8	20	21	24		739328	0.900249		2703360	0.985075		0.886813		160	327680	3031040	0.973684	0.876559
L5 serial NC with assistance	5	5	1	21	24		9261056	12.5263		1351680	0.5		6.26316		100	2048000	3399680	1.12162	14.0498
L5 serial C with assistance	3.35	1	1	23	-		4476928	6.0554		942080	0.348485		2.11022		67	1372160	2314240	0.763514	4.62338

## Sheet: Case -150 dBm
Average case	Table 8 - Processing time and memory requirements														Table 9 - Memory requirements with input memory
	K	NNC	NA	Coherent accumulator resolution	Non-coherent accumulator resolution		Processing time (clock cycle)	Ratio		Memory (bit)	Ratio		Product of ratios		TIT (ms)	Input memory (bit)	Total memory (bit)	Memory ratio	Product of ratios
L1 C/A parallel NC	23	23	20	21	26		1968128			2785280					460	942080	3727360
L5 parallel NC	16	16	20	21	25		21057536	10.6993		27443200	9.85294		105.419		320	6553600	33996800	9.12088	97.5868
L5 semi-parallel NC	16	16	10	21	25		42029056	21.3548		13721600	4.92647		105.204		320	6553600	20275200	5.43956	116.161
L5 semi-parallel NC	16	16	9	21	25		63000576	32.0104		12349440	4.43382		141.928		320	6553600	18903040	5.07143	162.338
L5 semi-parallel NC	16	16	8	21	25		63000576	32.0104		10977280	3.94118		126.159		320	6553600	17530880	4.7033	150.554
L5 semi-parallel NC	16	16	7	21	25		63000576	32.0104		9605120	3.44853		110.389		320	6553600	16158720	4.33516	138.77
L5 semi-parallel NC	16	16	6	21	25		83972096	42.666		8232960	2.95588		126.116		320	6553600	14786560	3.96703	169.257
L5 semi-parallel NC	16	16	5	21	25		83972096	42.666		6860800	2.46324		105.096		320	6553600	13414400	3.5989	153.551
L5 semi-parallel NC	16	16	4	21	25		104943616	53.3215		5488640	1.97059		105.075		320	6553600	12042240	3.23077	172.27
L5 semi-parallel NC	16	16	3	21	25		146886656	74.6327		4116480	1.47794		110.303		320	6553600	10670080	2.86264	213.646
L5 semi-parallel NC	16	16	2	21	25		209801216	106.599		2744320	0.985294		105.032		320	6553600	9297920	2.49451	265.913
L5 serial NC	16	16	1	21	25		419516416	213.155		1372160	0.492647		105.01		320	6553600	7925760	2.12637	453.247
L5 parallel C	7.3	1	20	24	-		9654272	4.90531		19660800	7.05882		34.6257		146	2990080	22650880	6.07692	29.8092
L5 semi-parallel C	7.3	1	10	24	-		19222528	9.76691		9830400	3.52941		34.4714		146	2990080	12820480	3.43956	33.5939
L5 semi-parallel C	7.3	1	9	24	-		28790784	14.6285		8847360	3.17647		46.467		146	2990080	11837440	3.17582	46.4576
L5 semi-parallel C	7.3	1	8	24	-		28790784	14.6285		7864320	2.82353		41.304		146	2990080	10854400	2.91209	42.5995
L5 semi-parallel C	7.3	1	7	24	-		28790784	14.6285		6881280	2.47059		36.141		146	2990080	9871360	2.64835	38.7414
L5 semi-parallel C	7.3	1	6	24	-		38359040	19.4901		5898240	2.11765		41.2732		146	2990080	8888320	2.38462	46.4764
L5 semi-parallel C	7.3	1	5	24	-		38359040	19.4901		4915200	1.76471		34.3943		146	2990080	7905280	2.12088	41.3362
L5 semi-parallel C	7.3	1	4	24	-		47927296	24.3517		3932160	1.41176		34.3789		146	2990080	6922240	1.85714	45.2246
L5 semi-parallel C	7.3	1	3	24	-		67063808	34.0749		2949120	1.05882		36.0793		146	2990080	5939200	1.59341	54.2952
L5 semi-parallel C	7.3	1	2	24	-		95768576	48.6597		1966080	0.705882		34.348		146	2990080	4956160	1.32967	64.7014
L5 serial C	7.3	1	1	24	-		191451136	97.2758		983040	0.352941		34.3326		146	2990080	3973120	1.06593	103.69
L1 C/A parallel NC with assistance	20	20	20	21	26		1722368	0.87513		2785280	1		0.87513		400	819200	3604480	0.967033	0.84628
L5 serial NC with assistance	13	13	1	21	25		21057536	12.2259		1372160	0.492647		6.02306		260	5324800	6696960	1.85795	22.7152
L5 serial C with assistance	6	1	1	23	-		7950336	4.61593		942080	0.338235		1.56127		120	2457600	3399680	0.943182	4.35366
Worst case
	K	NNC	NA	Coherent accumulator resolution	Non-coherent accumulator resolution		Processing time (clock cycle)	Ratio		Memory (bit)	Ratio		Product of ratios		TIT (ms)	Input memory (bit)	Total memory (bit)	Memory ratio	Product of ratios
L1 C/A parallel NC	59	59	20	21	27		4917248			2826240					1180	2416640	5242880
L5 parallel pilot NC	40	40	20	21	27		52514816	10.6797		28262400	10		106.797		800	16384000	44646400	8.51562	90.9445
L5 semi-parallel NC	40	40	10	21	27		104943616	21.3419		14131200	5		106.71		800	16384000	30515200	5.82031	124.217
L5 semi-parallel NC	40	40	9	21	27		157372416	32.0042		12718080	4.5		144.019		800	16384000	29102080	5.55078	177.648
L5 semi-parallel NC	40	40	8	21	27		157372416	32.0042		11304960	4		128.017		800	16384000	27688960	5.28125	169.022
L5 semi-parallel NC	40	40	7	21	27		157372416	32.0042		9891840	3.5		112.015		800	16384000	26275840	5.01172	160.396
L5 semi-parallel NC	40	40	6	21	27		209801216	42.6664		8478720	3		127.999		800	16384000	24862720	4.74219	202.332
L5 semi-parallel NC	40	40	5	21	27		209801216	42.6664		7065600	2.5		106.666		800	16384000	23449600	4.47266	190.832
L5 semi-parallel NC	40	40	4	21	27		262230016	53.3286		5652480	2		106.657		800	16384000	22036480	4.20312	224.147
L5 semi-parallel NC	40	40	3	21	27		367087616	74.6531		4239360	1.5		111.98		800	16384000	20623360	3.93359	293.655
L5 semi-parallel NC	40	40	2	21	27		524374016	106.64		2826240	1		106.64		800	16384000	19210240	3.66406	390.735
L5 serial NC	40	40	1	21	27		1048662016	213.262		1413120	0.5		106.631		800	16384000	17797120	3.39453	723.924
L5 parallel C	12.9	1	20	25	-		16994304	3.45606		20480000	7.24638		25.0439		258	5283840	25763840	4.91406	16.9833
L5 semi-parallel C	12.9	1	10	25	-		33902592	6.89463		10240000	3.62319		24.9805		258	5283840	15523840	2.96094	20.4146
L5 semi-parallel C	12.9	1	9	25	-		50810880	10.3332		9216000	3.26087		33.6952		258	5283840	14499840	2.76562	28.5777
L5 semi-parallel C	12.9	1	8	25	-		50810880	10.3332		8192000	2.89855		29.9513		258	5283840	13475840	2.57031	26.5595
L5 semi-parallel C	12.9	1	7	25	-		50810880	10.3332		7168000	2.53623		26.2074		258	5283840	12451840	2.375	24.5413
L5 semi-parallel C	12.9	1	6	25	-		67719168	13.7718		6144000	2.17391		29.9386		258	5283840	11427840	2.17969	30.0181
L5 semi-parallel C	12.9	1	5	25	-		67719168	13.7718		5120000	1.81159		24.9488		258	5283840	10403840	1.98438	27.3283
L5 semi-parallel C	12.9	1	4	25	-		84627456	17.2103		4096000	1.44928		24.9425		258	5283840	9379840	1.78906	30.7904
L5 semi-parallel C	12.9	1	3	25	-		118444032	24.0875		3072000	1.08696		26.182		258	5283840	8355840	1.59375	38.3894
L5 semi-parallel C	12.9	1	2	25	-		169168896	34.4032		2048000	0.724638		24.9298		258	5283840	7331840	1.39844	48.1107
L5 serial C	12.9	1	1	25	-		338251776	68.7888		1024000	0.362319		24.9235		258	5283840	6307840	1.20312	82.7616
L1 C/A parallel NC with assistance	51	51	20	21	27		4261888	0.866722		2826240	1		0.866722		1020	2088960	4915200	0.9375	0.812552
L5 serial NC with assistance	31	31	1	21	26		52514816	12.322		1413120	0.5		6.16098		620	12697600	14110720	2.87083	35.3743
L5 serial C with assistance	10.5	1	1	24	-		13848576	3.2494		983040	0.347826		1.13023		210	4300800	5283840	1.075	3.4931

## Sheet: Case -155 dBm
Average case
	K	NNC	NA	Coherent accumulator resolution	Non-coherent accumulator resolution		Processing time (clock cycle)	Ratio		Memory (bit)	Ratio		Product of ratios		TIT (ms)	Input memory (bit)	Total memory (bit)	Memory ratio	Product of ratios
L1 C/A parallel NC	170	170	20	21	29		14010368			2908160					3400	6963200	9871360
L5 parallel NC	111	111	20	21	28		145575936	10.3906		28672000	9.85915		102.442		2220	45465600	74137600	7.51037	78.0372
L5 semi-parallel NC	111	111	10	21	28		291065856	20.775		14336000	4.92958		102.412		2220	45465600	59801600	6.05809	125.857
L5 semi-parallel NC	111	111	9	21	28		436555776	31.1595		12902400	4.43662		138.243		2220	45465600	58368000	5.91286	184.242
L5 semi-parallel NC	111	111	8	21	28		436555776	31.1595		11468800	3.94366		122.882		2220	45465600	56934400	5.76763	179.717
L5 semi-parallel NC	111	111	7	21	28		436555776	31.1595		10035200	3.4507		107.522		2220	45465600	55500800	5.62241	175.191
L5 semi-parallel NC	111	111	6	21	28		582045696	41.5439		8601600	2.95775		122.876		2220	45465600	54067200	5.47718	227.543
L5 semi-parallel NC	111	111	5	21	28		582045696	41.5439		7168000	2.46479		102.397		2220	45465600	52633600	5.33195	221.51
L5 semi-parallel NC	111	111	4	21	28		727535616	51.9284		5734400	1.97183		102.394		2220	45465600	51200000	5.18672	269.338
L5 semi-parallel NC	111	111	3	21	28		1018515456	72.6973		4300800	1.47887		107.51		2220	45465600	49766400	5.04149	366.503
L5 semi-parallel NC	111	111	2	21	28		1454985216	103.851		2867200	0.985915		102.388		2220	45465600	48332800	4.89627	508.48
L5 serial NC	111	111	1	21	28		2909884416	207.695		1433600	0.492958		102.385		2220	45465600	46899200	4.75104	986.767
L5 parallel C	23.1	1	20	25	-		30363648	2.16723		20480000	7.04225		15.2622		462	9461760	29941760	3.0332	6.57362
L5 semi-parallel C	23.1	1	10	25	-		60641280	4.32831		10240000	3.52113		15.2405		462	9461760	19701760	1.99585	8.63867
L5 semi-parallel C	23.1	1	9	25	-		90918912	6.4894		9216000	3.16901		20.565		462	9461760	18677760	1.89212	12.2787
L5 semi-parallel C	23.1	1	8	25	-		90918912	6.4894		8192000	2.8169		18.28		462	9461760	17653760	1.78838	11.6055
L5 semi-parallel C	23.1	1	7	25	-		90918912	6.4894		7168000	2.46479		15.995		462	9461760	16629760	1.68465	10.9324
L5 semi-parallel C	23.1	1	6	25	-		121196544	8.65049		6144000	2.11268		18.2757		462	9461760	15605760	1.58091	13.6757
L5 semi-parallel C	23.1	1	5	25	-		121196544	8.65049		5120000	1.76056		15.2297		462	9461760	14581760	1.47718	12.7783
L5 semi-parallel C	23.1	1	4	25	-		151474176	10.8116		4096000	1.40845		15.2276		462	9461760	13557760	1.37344	14.8491
L5 semi-parallel C	23.1	1	3	25	-		212029440	15.1338		3072000	1.05634		15.9864		462	9461760	12533760	1.26971	19.2155
L5 semi-parallel C	23.1	1	2	25	-		302862336	21.617		2048000	0.704225		15.2233		462	9461760	11509760	1.16598	25.2049
L5 serial C	23.1	1	1	25	-		605638656	43.2279		1024000	0.352113		15.2211		462	9461760	10485760	1.06224	45.9184
L1 C/A parallel NC with assistance	147	147	20	21	29		12126208	0.865517		2908160	1		0.865517		2940	6021120	8929280	0.904564	0.782916
L5 serial NC with assistance	86	86	1	21	28		145575936	12.0051		1433600	0.492958		5.91799		1720	35225600	36659200	4.1055	49.2869
L5 serial C with assistance	18.85	1	1	25	-		24793088	2.04459		1024000	0.352113		0.719925		377	7720960	8744960	0.979358	2.00238
Worst case
	K	NNC	NA	Coherent accumulator resolution	Non-coherent accumulator resolution		Processing time (clock cycle)	Ratio		Memory (bit)	Ratio		Product of ratios		TIT (ms)	Input memory (bit)	Total memory (bit)	Memory ratio	Product of ratios
L1 C/A parallel NC	495	495	20	21	30		40634368			2949120					9900	20275200	23224320
L5 parallel NC	315	315	20	21	30		412962816	10.1629		29491200	10		101.629		6300	129024000	158515200	6.8254	69.3658
L5 semi-parallel NC	315	315	10	21	30		825839616	20.3237		14745600	5		101.618		6300	129024000	143769600	6.19048	125.813
L5 semi-parallel NC	315	315	9	21	30		1238716416	30.4845		13271040	4.5		137.18		6300	129024000	142295040	6.12698	186.778
L5 semi-parallel NC	315	315	8	21	30		1238716416	30.4845		11796480	4		121.938		6300	129024000	140820480	6.06349	184.842
L5 semi-parallel NC	315	315	7	21	30		1238716416	30.4845		10321920	3.5		106.696		6300	129024000	139345920	6	182.907
L5 semi-parallel NC	315	315	6	21	30		1651593216	40.6452		8847360	3		121.936		6300	129024000	137871360	5.93651	241.291
L5 semi-parallel NC	315	315	5	21	30		1651593216	40.6452		7372800	2.5		101.613		6300	129024000	136396800	5.87302	238.71
L5 semi-parallel NC	315	315	4	21	30		2064470016	50.806		5898240	2		101.612		6300	129024000	134922240	5.80952	295.159
L5 semi-parallel NC	315	315	3	21	30		2890223616	71.1276		4423680	1.5		106.691		6300	129024000	133447680	5.74603	408.701
L5 semi-parallel NC	315	315	2	21	30		4128854016	101.61		2949120	1		101.61		6300	129024000	131973120	5.68254	577.402
L5 serial NC	315	315	1	21	30		8257622016	203.218		1474560	0.5		101.609		6300	129024000	130498560	5.61905	1141.89
L5 parallel C	40.7	1	20	26	-		53432320	1.31495		21299200	7.22222		9.49689		814	16670720	37969920	1.63492	2.14985
L5 semi-parallel C	40.7	1	10	26	-		106778624	2.62779		10649600	3.61111		9.48925		814	16670720	27320320	1.17637	3.09125
L5 semi-parallel C	40.7	1	9	26	-		160124928	3.94063		9584640	3.25		12.807		814	16670720	26255360	1.13051	4.45493
L5 semi-parallel C	40.7	1	8	26	-		160124928	3.94063		8519680	2.88889		11.384		814	16670720	25190400	1.08466	4.27423
L5 semi-parallel C	40.7	1	7	26	-		160124928	3.94063		7454720	2.52778		9.96103		814	16670720	24125440	1.0388	4.09353
L5 semi-parallel C	40.7	1	6	26	-		213471232	5.25347		6389760	2.16667		11.3825		814	16670720	23060480	0.992945	5.2164
L5 semi-parallel C	40.7	1	5	26	-		213471232	5.25347		5324800	1.80556		9.48542		814	16670720	21995520	0.94709	4.9755
L5 semi-parallel C	40.7	1	4	26	-		266817536	6.5663		4259840	1.44444		9.48466		814	16670720	20930560	0.901235	5.91778
L5 semi-parallel C	40.7	1	3	26	-		373510144	9.19198		3194880	1.08333		9.95797		814	16670720	19865600	0.855379	7.86263
L5 semi-parallel C	40.7	1	2	26	-		533549056	13.1305		2129920	0.722222		9.48313		814	16670720	18800640	0.809524	10.6294
L5 serial C	40.7	1	1	26	-		1.06701e+09	26.2589		1064960	0.361111		9.48237		814	16670720	17735680	0.763668	20.0531
L1 C/A parallel NC with assistance	428	428	20	21	30		35145728	0.864926		2949120	1				8560	17530880	20480000	0.881834	0.762721
L5 serial NC with assistance	246	246	1	21	29		412962816	11.75		1474560	0.5		5.87501		4920	100761600	102236160	4.992	58.6561
L5 serial C with assistance	33.2	1	1	26	-		43601920	1.2406		1064960	0.361111		0.447996		664	13598720	14663680	0.716	0.888272

## Sheet: Case -160 dBm
Average case
	K	NNC	NA	Coherent accumulator resolution	Non-coherent accumulator resolution		Processing time (clock cycle)	Ratio		Memory (bit)	Ratio		Product of ratios		TIT (ms)	Input memory (bit)	Total memory (bit)	Memory ratio	Product of ratios
L1 C/A parallel NC	1536	1536	20	21	32		125913088			3031040					30720	62914560	65945600
L5 parallel NC	963	963	20	21	31		1262309376	10.0252		29900800	9.86486		98.8977		19260	394444800	424345600	6.43478	64.5103
L5 semi-parallel NC	963	963	10	21	31		2524532736	20.0498		14950400	4.93243		98.8943		19260	394444800	409395200	6.20807	124.471
L5 semi-parallel NC	963	963	9	21	31		3786756096	30.0744		13455360	4.43919		133.506		19260	394444800	407900160	6.1854	186.022
L5 semi-parallel NC	963	963	8	21	31		3786756096	30.0744		11960320	3.94595		118.672		19260	394444800	406405120	6.16273	185.34
L5 semi-parallel NC	963	963	7	21	31		3786756096	30.0744		10465280	3.4527		103.838		19260	394444800	404910080	6.14006	184.658
L5 semi-parallel NC	963	963	6	21	31		5048979456	40.0989		8970240	2.95946		118.671		19260	394444800	403415040	6.11739	245.301
L5 semi-parallel NC	963	963	5	21	31		5048979456	40.0989		7475200	2.46622		98.8926		19260	394444800	401920000	6.09472	244.392
L5 semi-parallel NC	963	963	4	21	31		6311202816	50.1235		5980160	1.97297		98.8923		19260	394444800	400424960	6.07205	304.352
L5 semi-parallel NC	963	963	3	21	31		8835649536	70.1726		4485120	1.47973		103.836		19260	394444800	398929920	6.04938	424.501
L5 semi-parallel NC	963	963	2	21	31		12622319616	100.246		2990080	0.986486		98.8916		19260	394444800	397434880	6.02671	604.155
L5 serial NC	963	963	1	21	31		25244553216	200.492		1495040	0.493243		98.8913		19260	394444800	395939840	6.00404	1203.76
L5 parallel C	73	1	20	27	-		95768576	0.760593		22118400	7.2973		5.55027		1460	29900800	52019200	0.78882	0.599971
L5 semi-parallel C	73	1	10	27	-		191451136	1.5205		11059200	3.64865		5.54778		1460	29900800	40960000	0.621118	0.944411
L5 semi-parallel C	73	1	9	27	-		287133696	2.28041		9953280	3.28378		7.48838		1460	29900800	39854080	0.604348	1.37816
L5 semi-parallel C	73	1	8	27	-		287133696	2.28041		8847360	2.91892		6.65634		1460	29900800	38748160	0.587578	1.33992
L5 semi-parallel C	73	1	7	27	-		287133696	2.28041		7741440	2.55405		5.8243		1460	29900800	37642240	0.570807	1.30168
L5 semi-parallel C	73	1	6	27	-		382816256	3.04032		6635520	2.18919		6.65584		1460	29900800	36536320	0.554037	1.68445
L5 semi-parallel C	73	1	5	27	-		382816256	3.04032		5529600	1.82432		5.54653		1460	29900800	35430400	0.537267	1.63346
L5 semi-parallel C	73	1	4	27	-		478498816	3.80023		4423680	1.45946		5.54628		1460	29900800	34324480	0.520497	1.97801
L5 semi-parallel C	73	1	3	27	-		669863936	5.32005		3317760	1.09459		5.8233		1460	29900800	33218560	0.503727	2.67985
L5 semi-parallel C	73	1	2	27	-		956911616	7.59978		2211840	0.72973		5.54578		1460	29900800	32112640	0.486957	3.70076
L5 serial C	73	1	1	27	-		1913737216	15.1989		1105920	0.364865		5.54554		1460	29900800	31006720	0.470186	7.1463
L1 C/A parallel NC with assistance	1328	1328	20	21	32		108873728	0.864674		3031040	1		0.864674		26560	54394880	57425920	0.870807	0.752964
L5 serial NC with assistance	751	751	1	21	31		1262309376	11.5943		1495040	0.493243		5.71879		15020	307609600	309104640	5.38267	62.408
L5 serial C with assistance	59.55	1	1	27	-		78139392	0.717707		1105920	0.364865		0.261866		1191	24391680	25497600	0.444009	0.318668
Worst case
	K	NNC	NA	Coherent accumulator resolution	Non-coherent accumulator resolution		Processing time (clock cycle)	Ratio		Memory (bit)	Ratio		Product of ratios		TIT (ms)	Input memory (bit)	Total memory (bit)	Memory ratio	Product of ratios
L1 C/A parallel NC	4670	4670	20	21	34		382650368			3112960					93400	191283200	194396160
L5 parallel NC	2906	2906	20	21	33		3809038336	9.95436		30720000	9.86842		98.2338		58120	1190297600	1221017600	6.28108	62.5241
L5 semi-parallel NC	2906	2906	10	21	33		7617990656	19.9085		15360000	4.93421		98.2327		58120	1190297600	1205657600	6.20206	123.474
L5 semi-parallel NC	2906	2906	9	21	33		11426942976	29.8626		13824000	4.44079		132.614		58120	1190297600	1204121600	6.19416	184.974
L5 semi-parallel NC	2906	2906	8	21	33		11426942976	29.8626		12288000	3.94737		117.879		58120	1190297600	1202585600	6.18626	184.738
L5 semi-parallel NC	2906	2906	7	21	33		11426942976	29.8626		10752000	3.45395		103.144		58120	1190297600	1201049600	6.17836	184.502
L5 semi-parallel NC	2906	2906	6	21	33		15235895296	39.8168		9216000	2.96053		117.879		58120	1190297600	1199513600	6.17046	245.688
L5 semi-parallel NC	2906	2906	5	21	33		15235895296	39.8168		7680000	2.46711		98.2321		58120	1190297600	1197977600	6.16256	245.373
L5 semi-parallel NC	2906	2906	4	21	33		19044847616	49.7709		6144000	1.97368		98.232		58120	1190297600	1196441600	6.15466	306.323
L5 semi-parallel NC	2906	2906	3	21	33		26662752256	69.6791		4608000	1.48026		103.143		58120	1190297600	1194905600	6.14676	428.301
L5 semi-parallel NC	2906	2906	2	21	33		38089609216	99.5415		3072000	0.986842		98.2318		58120	1190297600	1193369600	6.13885	611.071
L5 serial NC	2906	2906	1	21	33		76179132416	199.083		1536000	0.493421		98.2317		58120	1190297600	1191833600	6.13095	1220.57
L5 parallel C	128.65	1	20	28	-		168710144	0.440899		22937600	7.36842		3.24873		2573	52695040	75632640	0.389064	0.171538
L5 semi-parallel C	128.65	1	10	28	-		337334272	0.881573		11468800	3.68421		3.2479		2573	52695040	64163840	0.330067	0.290979
L5 semi-parallel C	128.65	1	9	28	-		505958400	1.32225		10321920	3.31579		4.38429		2573	52695040	63016960	0.324168	0.42863
L5 semi-parallel C	128.65	1	8	28	-		505958400	1.32225		9175040	2.94737		3.89715		2573	52695040	61870080	0.318268	0.420829
L5 semi-parallel C	128.65	1	7	28	-		505958400	1.32225		8028160	2.57895		3.41001		2573	52695040	60723200	0.312368	0.413028
L5 semi-parallel C	128.65	1	6	28	-		674582528	1.76292		6881280	2.21053		3.89698		2573	52695040	59576320	0.306469	0.54028
L5 semi-parallel C	128.65	1	5	28	-		674582528	1.76292		5734400	1.84211		3.24749		2573	52695040	58429440	0.300569	0.529879
L5 semi-parallel C	128.65	1	4	28	-		843206656	2.2036		4587520	1.47368		3.2474		2573	52695040	57282560	0.294669	0.649332
L5 semi-parallel C	128.65	1	3	28	-		1180454912	3.08494		3440640	1.10526		3.40967		2573	52695040	56135680	0.288769	0.890838
L5 semi-parallel C	128.65	1	2	28	-		1686327296	4.40697		2293760	0.736842		3.24724		2573	52695040	54988800	0.28287	1.2466
L5 serial C	128.65	1	1	28	-		3372568576	8.81371		1146880	0.368421		3.24716		2573	52695040	53841920	0.27697	2.44113
L1 C/A parallel NC with assistance	4040	4040	20	21	33		331040768	0.865126		3072000	0.986842		0.853743		80800	165478400	168550400	0.867046	0.750104
L5 serial NC with assistance	2266	2266	1	21	33		3809038336	11.5063		1536000	0.5		5.75313		45320	928153600	929689600	5.5158	63.4661
L5 serial C with assistance	104.95	1	1	28	-		137646080	0.415798		1146880	0.373333		0.155231		2099	42987520	44134400	0.261847	0.108875
